# Supplementary material for: TRPM5-mediated calcium uptake regulates mucin secretion from human colon goblet cells
Source: eLife. 2013 May 28;2:e00658. doi: 10.7554/eLife.00658 (PMC3667631; doi:10.7554/eLife.00658)
Supplement: Supplementary file 1. — Lists positive hits from the primary screen, their reason for exclusion, the B-score, the ranking product and the E-value. DOI: http://dx.doi.org/10.7554/eLife.00658.019 [file elife-00658-supp1.xlsx]

## Sheet: Supplementary file 1
HYPOSECRETORY
GENE ID	Symbol	Entrez GENE Name	Reason for Exclusion	B-Score	RP	E-value
324	APC	adenomatous polyposis coli	Nucleus	-2.288	2.924	0.0004
892	CCNC	cyclin C	Nucleus	-1.6704	12.6723	0.0671
991	CDC20	cell division cycle 20 homolog (S. cerevisiae)	Nucleus	-3.9413	1	0
995	CDC25C	cell division cycle 25 homolog C (S. pombe)	Nucleus	-1.6653	4.6104	0.0032
1062	CENPE	centromere protein E, 312kDa	Nucleus	-2.297	2.7144	0.0003
1108	CHD4	chromodomain helicase DNA binding protein 4	Nucleus	-1.9897	6.2996	0.0073
1111	CHEK1	CHK1 checkpoint homolog (S. pombe)	Nucleus	-2.8982	2	0
1503	CTPS	CTP synthase	Nucleus	-2.7647	2.2894	0.0001
1659	DHX8	DEAH (Asp-Glu-Ala-His) box polypeptide 8	Nucleus	-1.3527	12.3639	0.0639
1676	DFFA	DNA fragmentation factor, 45kDa, alpha polypeptide	Nucleus	-2.4805	3.7325	0.0012
1791	DNTT	deoxynucleotidyltransferase, terminal	Nucleus	-2.0215	8.6357	0.0206
1844	DUSP2	dual specificity phosphatase 2	Nucleus	-2.1212	3.1748	0.0007
1847	DUSP5	dual specificity phosphatase 5	Nucleus	-2.1551	4.1602	0.0026
2068	ERCC2	excision repair cross-complementing rodent repair deficiency, complementation group 2	Nucleus	-1.9156	4.4814	0.003
2130	EWSR1	Ewing sarcoma breakpoint region 1	Nucleus	-3.151	2.3513	0.0001
2178	FANCE	Fanconi anemia, complementation group E	Nucleus	-3.2107	6.2145	0.0072
3190	HNRNPK	heterogeneous nuclear ribonucleoprotein K	Nucleus	-1.7552	5.3133	0.0047
3832	KIF11	kinesin family member 11	Nucleus	-2.0581	2.2894	0.0001
3835	KIF22	kinesin family member 22	Nucleus	-1.6391	5.6462	0.0049
3837	KPNB1	karyopherin (importin) beta 1	Nucleus	-2.6166	2.2894	0.0001
4174	MCM5	minichromosome maintenance complex component 5	Nucleus	-2.2773	5.5934	0.0049
4281	MID1	midline 1 (Opitz/BBB syndrome)	Nucleus	-2.5608	5.2415	0.0046
4330	MN1	meningioma (disrupted in balanced translocation) 1	Nucleus	-2.9298	3.6342	0.0012
4751	NEK2	NIMA (never in mitosis gene a)-related kinase 2	Nucleus	-1.8541	6.3164	0.0075
4809	NHP2L1	NHP2 non-histone chromosome protein 2-like 1 (S. cerevisiae)	Nucleus	-1.8968	5.9439	0.0058
4860	PNP	purine nucleoside phosphorylase	Nucleus	-2.3781	3.6342	0.0012
4926	NUMA1	nuclear mitotic apparatus protein 1	Nucleus	-2.0926	3.0366	0.0005
4928	NUP98	nucleoporin 98kDa	Nucleus	-4.646	1.9129	0
4929	NR4A2	nuclear receptor subfamily 4, group A, member 2	Nucleus	-4.1496	3.9149	0.0021
5347	PLK1	polo-like kinase 1 (Drosophila)	Nucleus	-2.4585	2.2894	0.0001
5394	EXOSC10	exosome component 10	Nucleus	-1.9256	4.9324	0.0042
5430	POLR2A	polymerase (RNA) II (DNA directed) polypeptide A, 220kDa	Nucleus	-2.8819	2.8845	0.0004
5558	PRIM2	primase, DNA, polypeptide 2 (58kDa)	Nucleus	-2.478	4.3089	0.0027
5763	PTMS	parathymosin	Nucleus	-2.3956	11.396	0.0496
5885	RAD21	RAD21 homolog (S. pombe)	Nucleus	-1.9884	3.42	0.0012
5932	RBBP8	retinoblastoma binding protein 8	Nucleus	-4.1416	1	0
6257	RXRB	retinoid X receptor, beta	Nucleus	-3.8338	1	0
6731	SRP72	signal recognition particle 72kDa	Nucleus	-2.9321	5.0133	0.0042
6732	SRPK1	SFRS protein kinase 1	Nucleus	-2.2632	3.3019	0.0009
6895	TARBP2	TAR (HIV-1) RNA binding protein 2	Nucleus	-2.6568	5.0397	0.0042
7465	WEE1	WEE1 homolog (S. pombe)	Nucleus	-1.8526	4.8203	0.0037
7705	ZNF146	zinc finger protein 146	Nucleus	-3.5132	1	0
8115	TCL1A	T-cell leukemia/lymphoma 1A	Nucleus	-2.3913	3.8485	0.0018
8314	BAP1	BRCA1 associated protein-1 (ubiquitin carboxy-terminal hydrolase)	Nucleus	-2.7784	5.848	0.0055
8914	TIMELESS	timeless homolog (Drosophila)	Nucleus	-2.4086	2.7589	0.0003
8926	SNURF	SNRPN upstream reading frame	Nucleus	-2.188	4.6416	0.0032
9055	PRC1	protein regulator of cytokinesis 1	Nucleus	-1.7826	4.7177	0.0035
9150	CTDP1	CTD (carboxy-terminal domain, RNA polymerase II, polypeptide A) phosphatase, subunit 1	Nucleus	-1.8184	5.4288	0.0049
9169	SFRS2IP	splicing factor, arginine/serine-rich 2, interacting protein	Nucleus	-4.0704	1.5874	0
9869	SETDB1	SET domain, bifurcated 1	Nucleus	-2.3688	4.1213	0.0025
9985	REC8	REC8 homolog (yeast)	Nucleus	-1.8801	6.6039	0.0088
10181	RBM5	RNA binding motif protein 5	Nucleus	-2.5386	2.7144	0.0003
10248	POP7	processing of precursor 7, ribonuclease P/MRP subunit (S. cerevisiae)	Nucleus	-3.662	1.4422	0
11190	CEP250	centrosomal protein 250kDa	Nucleus	-1.9717	5.0916	0.0043
27043	PELP1	proline, glutamate and leucine rich protein 1	Nucleus	-2.7377	3.362	0.001
30000	TNPO2	transportin 2	Nucleus	-2.7696	3.1748	0.0007
51163	DBR1	debranching enzyme homolog 1 (S. cerevisiae)	Nucleus	-2.8486	2.5198	0.0001
54971	BANP	BTG3 associated nuclear protein	Nucleus	-2.1881	1.9129	0
57060	PCBP4	poly(rC) binding protein 4	Nucleus	-1.9439	4.5789	0.0031
57538	ALPK3	alpha-kinase 3	Nucleus	-4.2655	1	0
64682	ANAPC1	anaphase promoting complex subunit 1	Nucleus	-4.9297	3.42	0.0012
65986	ZBTB10	zinc finger and BTB domain containing 10	Nucleus	-1.6594	12.1237	0.0599
84671	ZNF347	zinc finger protein 347	Nucleus	-2.6669	3.7798	0.0015
85509	MBD3L1	methyl-CpG binding domain protein 3-like 1	Nucleus	-4.6056	1.2599	0
115106	HAUS1	HAUS augmin-like complex, subunit 1	Nucleus	-3.0425	1	0
115426	UHRF2	ubiquitin-like with PHD and ring finger domains 2	Nucleus	-3.1991	9.6549	0.0287
158798	AKAP14	A kinase (PRKA) anchor protein 14	Nucleus	-1.9791	5.0133	0.0042
3613	IMPA2	inositol(myo)-1(or 4)-monophosphatase 2	phosphatase	-1.9701	6.5421	0.0084
5781	PTPN11	protein tyrosine phosphatase, non-receptor type 11	phosphatase	-1.5605	12.8301	0.0698
9562	MINPP1	multiple inositol-polyphosphate phosphatase 1	phosphatase	-1.6983	5.0133	0.0042
9647	PPM1F	protein phosphatase, Mg2+/Mn2+ dependent, 1F	phosphatase	-1.4025	17.4132	0.1527
11163	NUDT4	nudix (nucleoside diphosphate linked moiety X)-type motif 4	phosphatase	-2.5081	4.4814	0.003
5509	PPP1R3D	protein phosphatase 1, regulatory (inhibitor) subunit 3D	phosphatase	-1.7394	7.2304	0.0117
5533	PPP3CC	protein phosphatase 3, catalytic subunit, gamma isozyme	phosphatase	-2.0489	6.3661	0.0075
9200	PTPLA	protein tyrosine phosphatase-like (proline instead of catalytic arginine), member A	phosphatase	-1.5111	15.4277	0.1154
429	ASCL1	achaete-scute complex homolog 1 (Drosophila)	transcription regulator	-2.1999	3.3019	0.0009
688	KLF5	Kruppel-like factor 5 (intestinal)	transcription regulator	-2.9776	2.8845	0.0004
1822	ATN1	atrophin 1	transcription regulator	-2.8357	3.1748	0.0007
2299	FOXI1	forkhead box I1	transcription regulator	-3.221	1.5874	0
2624	GATA2	GATA binding protein 2	transcription regulator	-2.0218	5.6462	0.0049
2627	GATA6	GATA binding protein 6	transcription regulator	-1.7167	5.769	0.0052
2972	BRF1	BRF1 homolog, subunit of RNA polymerase III transcription initiation factor IIIB (S. cerevisiae)	transcription regulator	-1.6714	4.7622	0.0036
3212	HOXB2	homeobox B2	transcription regulator	-2.3421	2.7144	0.0003
4209	MEF2D	myocyte enhancer factor 2D	transcription regulator	-3.4684	1.9129	0
4618	MYF6	myogenic factor 6 (herculin)	transcription regulator	-3.6898	1	0
4665	NAB2	NGFI-A binding protein 2 (EGR1 binding protein 2)	transcription regulator	-2.3507	3.9149	0.0021
4790	NFKB1	nuclear factor of kappa light polypeptide gene enhancer in B-cells 1	transcription regulator	-2.7229	3.0366	0.0005
5074	PAWR	PRKC, apoptosis, WT1, regulator	transcription regulator	-2.6049	5.3133	0.0047
5757	PTMA	prothymosin, alpha	transcription regulator	-3.2094	1.2599	0
6594	SMARCA1	SWI/SNF related, matrix associated, actin dependent regulator of chromatin, subfamily a, member 1	transcription regulator	-2.5747	7.8297	0.0155
6657	SOX2	SRY (sex determining region Y)-box 2	transcription regulator	-3.6028	2.2894	0.0001
6720	SREBF1	sterol regulatory element binding transcription factor 1	transcription regulator	-2.3612	4.7622	0.0036
6908	TBP	TATA box binding protein	transcription regulator	-4.3582	1	0
6942	TCF20	transcription factor 20 (AR1)	transcription regulator	-1.9884	4.9324	0.0042
7041	TGFB1I1	transforming growth factor beta 1 induced transcript 1	transcription regulator	-1.8858	5.848	0.0055
7287	TULP1	tubby like protein 1	transcription regulator	-2.4807	3.5569	0.0012
7391	USF1	upstream transcription factor 1	transcription regulator	-3.4605	1.5874	0
7703	PCGF2	polycomb group ring finger 2	transcription regulator	-2.5655	2.5198	0.0001
7913	DEK	DEK oncogene	transcription regulator	-2.7019	3.1072	0.0005
8061	FOSL1	FOS-like antigen 1	transcription regulator	-2.5339	2.4662	0.0001
8535	CBX4	chromobox homolog 4 (Pc class homolog, Drosophila)	transcription regulator	-2.2803	7.2685	0.0121
8625	RFXANK	regulatory factor X-associated ankyrin-containing protein	transcription regulator	-2.9818	4.7622	0.0036
9968	MED12	mediator complex subunit 12	transcription regulator	-1.9065	5.6462	0.0049
9994	CASP8AP2	caspase 8 associated protein 2	transcription regulator	-1.819	9.4354	0.0268
10013	HDAC6	histone deacetylase 6	transcription regulator	-3.3983	3.1072	0.0005
10138	YAF2	YY1 associated factor 2	transcription regulator	-2.1814	4.5789	0.0031
10553	HTATIP2	HIV-1 Tat interactive protein 2, 30kDa	transcription regulator	-3.391	2.8845	0.0004
10716	TBR1	T-box, brain, 1	transcription regulator	-2.1541	5.2415	0.0046
10891	PPARGC1A	peroxisome proliferator-activated receptor gamma, coactivator 1 alpha	transcription regulator	-5.1246	1	0
10923	SUB1	SUB1 homolog (S. cerevisiae)	transcription regulator	-2.5707	3.6342	0.0012
23013	SPEN	spen homolog, transcriptional regulator (Drosophila)	transcription regulator	-2.7212	4.4814	0.003
23414	ZFPM2	zinc finger protein, multitype 2	transcription regulator	-3.2532	2.2894	0.0001
23462	HEY1	hairy/enhancer-of-split related with YRPW motif 1	transcription regulator	-2.4109	2.8845	0.0004
23613	ZMYND8	zinc finger, MYND-type containing 8	transcription regulator	-2.4007	5.7083	0.0049
26292	MYCBP	c-myc binding protein	transcription regulator	-3.6239	1.4422	0
26582	DUX3	double homeobox, 3	transcription regulator	-2.7505	1.9129	0
29079	MED4	mediator complex subunit 4	transcription regulator	-4.1733	1	0
30009	TBX21	T-box 21	transcription regulator	-2.6751	2	0
30818	KCNIP3	Kv channel interacting protein 3, calsenilin	transcription regulator	-2.3049	2.0801	0
51564	HDAC7	histone deacetylase 7	transcription regulator	-1.8214	7.2685	0.0121
56033	BARX1	BARX homeobox 1	transcription regulator	-2.2299	3.0366	0.0005
64324	NSD1	nuclear receptor binding SET domain protein 1	transcription regulator	-6.8866	1	0
83933	HDAC10	histone deacetylase 10	transcription regulator	-1.5479	6.4633	0.0079
138474	TAF1L	TAF1 RNA polymerase II, TATA box binding protein (TBP)-associated factor, 210kDa-like	transcription regulator	-1.9179	4.1602	0.0026
266743	NPAS4	neuronal PAS domain protein 4	transcription regulator	-1.9746	6.2403	0.0072
1938	EEF2	eukaryotic translation elongation factor 2	translation regulator	-2.803	6	0.006
2935	GSPT1	G1 to S phase transition 1	translation regulator	-1.4827	3.6342	0.0012
8663	EIF3C	eukaryotic translation initiation factor 3, subunit C	translation regulator	-2.2747	6.6039	0.0088
54537	FAM35A	family with sequence similarity 35, member A	unknown	-3.388	1.4422	0
145282	MIPOL1	mirror-image polydactyly 1	unknown	-2.0041	8.1433	0.0171
414918	FAM116B	family with sequence similarity 116, member B	unknown	-1.8791	9.6549	0.0287
835	CASP2	caspase 2, apoptosis-related cysteine peptidase	apoptosis	-2.0154	3.476	0.0012
1603	DAD1	defender against cell death 1	apoptosis	-1.6763	7.7639	0.0148
9474	ATG5	ATG5 autophagy related 5 homolog (S. cerevisiae)	apoptosis	-2.6801	5.0397	0.0042
51741	WWOX	WW domain containing oxidoreductase	apoptosis	-1.6236	7.2874	0.0121
318	NUDT2	nudix (nucleoside diphosphate linked moiety X)-type motif 2	apoptosis	-2.5438	3.0366	0.0005
933	CD22	CD22 molecule	cell adhesion	-2.0769	6	0.006
947	CD34	CD34 molecule	cell adhesion	-2.2281	2.5198	0.0001
221150	SKA3	spindle and kinetochore associated complex subunit 3	cell cycle	-2.6516	2.4662	0.0001
4515	MTCP1	mature T-cell proliferation 1	cell proliferation	-2.4396	4.8203	0.0037
80347	COASY	CoA synthase	Coenzyme A biosynthesis	-2.2087	4.7622	0.0036
2690	GHR	growth hormone receptor	endocytosis	-2.2343	6.0732	0.0064
1510	CTSE	cathepsin E	endosome/antigen processing	-2.8328	2.0801	0
5861	RAB1A	RAB1A, member RAS oncogene family	ER to Golgi transport	-1.9412	5.7489	0.005
11015	KDELR3	KDEL (Lys-Asp-Glu-Leu) endoplasmic reticulum protein retention receptor 3	ER to Golgi transport	-2.4923	6.9104	0.0094
1427	CRYGS	crystallin, gamma S	eye lens protein	-2.0041	5.9907	0.0058
6674	SPAG1	sperm associated antigen 1	fertilization	-2.9682	4.9324	0.0042
178	AGL	amylo-alpha-1, 6-glucosidase, 4-alpha-glucanotransferase	glycogen biosynthesis	-1.8772	5.5178	0.0049
2212	FCGR2A	Fc fragment of IgG, low affinity IIa, receptor (CD32)	IgG binding	-2.8476	4.3089	0.0027
2214	FCGR3A	Fc fragment of IgG, low affinity IIIa, receptor (CD16a)	IgG binding	-6.7893	1	0
912	CD1D	CD1d molecule	immunity	-2.8847	1.8171	0
342510	CD300E	CD300e molecule	immunity	-2.9157	1.5874	0
3855	KRT7	keratin 7	intermediate filament	-1.693	5.2415	0.0046
3858	KRT10	keratin 10	intermediate filament	-1.7907	7.6117	0.0136
3880	KRT19	keratin 19	intermediate filament	-1.982	3.6342	0.0012
4494	MT1F	metallothionein 1F	ion binding	-2.5436	5.8868	0.0057
9453	GGPS1	geranylgeranyl diphosphate synthase 1	isoprene biosynthesis	-3.4355	1	0
1475	CSTA	cystatin A (stefin A)	keratinocyte differentiation	-1.5335	6.0822	0.0065
3957	LGALS2	lectin, galactoside-binding, soluble, 2	lectin	-1.5896	3.1072	0.0005
31	ACACA	acetyl-CoA carboxylase alpha	lipid metabolism	-4.006	3.3019	0.0009
6319	SCD	stearoyl-CoA desaturase (delta-9-desaturase)	lipid synthesis	-2.782	1	0
411	ARSB	arylsulfatase B	lysosome	-2.5321	2.4101	0.0001
525	ATP6V1B1	ATPase, H+ transporting, lysosomal 56/58kDa, V1 subunit B1	lysosome	-2.1276	6.7824	0.0092
51606	ATP6V1H	ATPase, H+ transporting, lysosomal 50/57kDa, V1 subunit H	lysosome	-1.654	4.9324	0.0042
2582	GALE	UDP-galactose-4-epimerase	metabolism	-3.1682	3	0.0004
2592	GALT	galactose-1-phosphate uridylyltransferase	metabolism	-2.6816	6.2145	0.0072
2678	GGT1	gamma-glutamyltransferase 1	metabolism	-2.4258	6.2145	0.0072
3704	ITPA	inosine triphosphatase (nucleoside triphosphate pyrophosphatase)	metabolism	-4.0015	1	0
3991	LIPE	lipase, hormone-sensitive	metabolism	-2.3204	4.2727	0.0026
5315	PKM2	pyruvate kinase, muscle	metabolism	-2.0291	4.3089	0.0027
6770	STAR	steroidogenic acute regulatory protein	metabolism	-1.8189	6.6943	0.0091
7357	UGCG	UDP-glucose ceramide glucosyltransferase	metabolism	-10.1682	1	0
7436	VLDLR	very low density lipoprotein receptor	metabolism	-4.9382	1	0
65220	NADK	NAD kinase	metabolism	-2.5272	4.3089	0.0027
10376	TUBA1B	tubulin, alpha 1b	microtubules	-1.4236	13.0687	0.0733
27175	TUBG2	tubulin, gamma 2	microtubules	-3.0141	1.4422	0
56604	TUBB4Q	tubulin, beta polypeptide 4, member Q	microtubules	-2.0612	6.3164	0.0075
593	BCKDHA	branched chain keto acid dehydrogenase E1, alpha polypeptide	mitochondria	-3.5699	1.5874	0
594	BCKDHB	branched chain keto acid dehydrogenase E1, beta polypeptide	mitochondria	-3.1898	1.2599	0
1160	CKMT2	creatine kinase, mitochondrial 2 (sarcomeric)	mitochondria	-3.0537	1	0
2235	FECH	ferrochelatase	mitochondria	-1.8265	5.2415	0.0046
2746	GLUD1	glutamate dehydrogenase 1	mitochondria	-1.5049	2.8845	0.0004
4594	MUT	methylmalonyl CoA mutase	mitochondria	-2.0862	3.3019	0.0009
4696	NDUFA3	NADH dehydrogenase (ubiquinone) 1 alpha subcomplex, 3, 9kDa	mitochondria	-2.8846	5.5934	0.0049
4967	OGDH	oxoglutarate (alpha-ketoglutarate) dehydrogenase (lipoamide)	mitochondria	-2.8792	3.9149	0.0021
5805	PTS	6-pyruvoyltetrahydropterin synthase	mitochondria	-3.4999	6.5731	0.0085
6389	SDHA	succinate dehydrogenase complex, subunit A, flavoprotein (Fp)	mitochondria	-1.8634	4.6416	0.0032
6648	SOD2	superoxide dismutase 2, mitochondrial	mitochondria	-2.1146	4.4814	0.003
10131	TRAP1	TNF receptor-associated protein 1	mitochondria	-4.1319	1	0
27068	PPA2	pyrophosphatase (inorganic) 2	mitochondria	-2.8725	4.6723	0.0033
57546	PDP2	pyruvate dehyrogenase phosphatase catalytic subunit 2	mitochondria	-1.9228	7.074	0.0104
65018	PINK1	PTEN induced putative kinase 1	mitochondria	-2.2429	2.1544	0
28514	DLL1	delta-like 1 (Drosophila)	notch signaling pathway	-1.9447	4.3089	0.0027
10607	TBL3	transducin (beta)-like 3	nucleus	-2.2346	6	0.006
26260	FBXO25	F-box protein 25	nucleus	-1.9692	12.765	0.0686
56890	MDM1	Mdm1 nuclear protein homolog (mouse)	nucleus	-2.3545	6.3825	0.0076
8387	OR1E1	olfactory receptor, family 1, subfamily E, member 1	olfaction	-1.2927	7.3434	0.0124
23538	OR52A1	olfactory receptor, family 52, subfamily A, member 1	olfaction	-2.3285	4.3267	0.0027
26658	OR7C2	olfactory receptor, family 7, subfamily C, member 2	olfaction	-1.995	3.3019	0.0009
26716	OR2H1	olfactory receptor, family 2, subfamily H, member 1	olfaction	-1.3792	7.1138	0.0108
26740	OR1J2	olfactory receptor, family 1, subfamily J, member 2	olfaction	-3.109	1.2599	0
56656	OR2S2	olfactory receptor, family 2, subfamily S, member 2	olfaction	-2.0866	5.2536	0.0046
81300	OR4P4	olfactory receptor, family 4, subfamily P, member 4	olfaction	-2.1691	6.2145	0.0072
401992	OR2T2	olfactory receptor, family 2, subfamily T, member 2	olfaction	-1.6676	7.697	0.0141
4524	MTHFR	methylenetetrahydrofolate reductase (NAD(P)H)	oxidoreductase	-2.05	6.2145	0.0072
1891	ECH1	enoyl CoA hydratase 1, peroxisomal	peroxisome	-2.7529	4.4814	0.003
2053	EPHX2	epoxide hydrolase 2, cytoplasmic	peroxisome	-2.3278	2.4662	0.0001
5189	PEX1	peroxisomal biogenesis factor 1	peroxisome	-1.867	6.1269	0.0066
5192	PEX10	peroxisomal biogenesis factor 10	peroxisome	-4.3584	1.4422	0
317702	VN1R3	vomeronasal 1 receptor 3 (gene/pseudogene)	pheromone response	-2.7537	4.3968	0.0028
317703	VN1R4	vomeronasal 1 receptor 4	pheromone response	-1.8634	8.0671	0.0169
5683	PSMA2	proteasome (prosome, macropain) subunit, alpha type, 2	proteasome	-3.2899	1.8171	0
342897	NCCRP1	non-specific cytotoxic cell receptor protein 1 homolog (zebrafish)	protein catabolic process	-3.9566	2.2894	0.0001
9695	EDEM1	ER degradation enhancer, mannosidase alpha-like 1	protein degradation	-1.9107	6.4633	0.0079
5481	PPID	peptidylprolyl isomerase D	protein folding	-2.4568	3.2075	0.0008
2132	EXT2	exostosin 2	protein modification	-3.4507	1.2599	0
2342	FNTB	farnesyltransferase, CAAX box, beta	protein modification	-2.5017	8.1382	0.0169
2530	FUT8	fucosyltransferase 8 (alpha (1,6) fucosyltransferase)	protein modification	-2.8606	4.3089	0.0027
4836	NMT1	N-myristoyltransferase 1	protein modification	-2.1279	7.4889	0.0134
6482	ST3GAL1	ST3 beta-galactoside alpha-2,3-sialyltransferase 1	protein modification	-2.0914	4	0.0022
9215	LARGE	like-glycosyltransferase	protein modification	-2.2021	6.9521	0.0098
1944	EFNA3	ephrin-A3	secreted	-3.3592	3.1072	0.0005
2350	FOLR2	folate receptor 2 (fetal)	secreted	-3.5849	2.0801	0
3904	LAIR2	leukocyte-associated immunoglobulin-like receptor 2	secreted	-1.7494	6.2828	0.0073
8434	RECK	reversion-inducing-cysteine-rich protein with kazal motifs	secreted	-1.9374	9.0532	0.0236
50863	NTM	neurotrimin	secreted	-1.5111	6	0.006
93659	CGB5	chorionic gonadotropin, beta polypeptide 5	secreted	-1.879	5.5397	0.0049
114335	CGB1	chorionic gonadotropin, beta polypeptide 1	secreted	-1.7253	6.6039	0.0088
114336	CGB2	chorionic gonadotropin, beta polypeptide 2	secreted	-2.2983	2	0
345	APOC3	apolipoprotein C-III	secreted	-1.7646	9.3217	0.026
354	KLK3	kallikrein-related peptidase 3	secreted	-2.964	2.6207	0.0002
716	C1S	complement component 1, s subcomponent	secreted	-2.2935	4.4814	0.003
1071	CETP	cholesteryl ester transfer protein, plasma	secreted	-2.3409	2.8845	0.0004
1191	CLU	clusterin	secreted	-1.852	3.7798	0.0015
1286	COL4A4	collagen, type IV, alpha 4	secreted	-2.2566	3.3019	0.0009
2006	ELN	elastin	secreted	-1.6379	6.6039	0.0088
2201	FBN2	fibrillin 2	secreted	-2.3462	4.1602	0.0026
2244	FGB	fibrinogen beta chain	secreted	-1.6671	7.8297	0.0155
2352	FOLR3	folate receptor 3 (gamma)	secreted	-3.8286	1	0
2488	FSHB	follicle stimulating hormone, beta polypeptide	secreted	-2.8173	3.1072	0.0005
2921	CXCL3	chemokine (C-X-C motif) ligand 3	secreted	-3.7629	3.1748	0.0007
3514	IGKC	immunoglobulin kappa constant	secreted	-2.2038	4.5789	0.0031
3827	KNG1	kininogen 1	secreted	-1.8305	3.9149	0.0021
4049	LTA	lymphotoxin alpha (TNF superfamily, member 1)	secreted	-3.5571	2	0
4256	MGP	matrix Gla protein	secreted	-2.2459	4.3795	0.0028
4312	MMP1	matrix metallopeptidase 1 (interstitial collagenase)	secreted	-2.0622	3.1748	0.0007
4313	MMP2	matrix metallopeptidase 2 (gelatinase A, 72kDa gelatinase, 72kDa type IV collagenase)	secreted	-2.8244	1.8171	0
4586	MUC5AC	mucin 5AC, oligomeric mucus/gel-forming	secreted	-2.8471	3.0366	0.0005
5046	PCSK6	proprotein convertase subtilisin/kexin type 6	secreted	-8.7049	1	0
5118	PCOLCE	procollagen C-endopeptidase enhancer	secreted	-2.5267	3.1072	0.0005
6367	CCL22	chemokine (C-C motif) ligand 22	secreted	-2.4907	3.9149	0.0021
6369	CCL24	chemokine (C-C motif) ligand 24	secreted	-3.3117	1.4422	0
6370	CCL25	chemokine (C-C motif) ligand 25	secreted	-2.5759	2.4101	0.0001
6866	TAC3	tachykinin 3	secreted	-2.6234	2.2894	0.0001
7059	THBS3	thrombospondin 3	secreted	-2.0071	7.1138	0.0108
7474	WNT5A	wingless-type MMTV integration site family, member 5A	secreted	-1.4956	9.1577	0.0242
8404	SPARCL1	SPARC-like 1 (hevin)	secreted	-2.6411	2.8845	0.0004
8838	WISP3	WNT1 inducible signaling pathway protein 3	secreted	-3.3132	2.2894	0.0001
9244	CRLF1	cytokine receptor-like factor 1	secreted	-2.4469	5.1426	0.0043
10232	MSLN	mesothelin	secreted	-2.754	2.5198	0.0001
10512	SEMA3C	sema domain, immunoglobulin domain (Ig), short basic domain, secreted, (semaphorin) 3C	secreted	-2.0934	3.3019	0.0009
10874	NMU	neuromedin U	secreted	-4.3458	1.5874	0
22915	MMRN1	multimerin 1	secreted	-2.2755	6.2145	0.0072
60506	NYX	nyctalopin	secreted	-1.934	5.8088	0.0053
79148	MMP28	matrix metallopeptidase 28	secreted	-2.6933	1.8171	0
146183	OTOA	otoancorin	secreted	-1.9185	4.9324	0.0042
170691	ADAMTS17	ADAM metallopeptidase with thrombospondin type 1 motif, 17	secreted	-3.1334	4.5789	0.0031
2643	GCH1	GTP cyclohydrolase 1	other	-3.3206	3.0366	0.0005
1438	CSF2RA	colony stimulating factor 2 receptor, alpha, low-affinity (granulocyte-macrophage)	other	-3.1235	1.8171	0
1756	DMD	dystrophin	other	-1.949	8.4343	0.019
8218	CLTCL1	clathrin, heavy chain-like 1	other	-2.2817	5.2415	0.0046
29923	C7ORF68	chromosome 7 open reading frame 68	other	-1.3695	12.8058	0.0691
55321	C20ORF46	chromosome 20 open reading frame 46	other	-2.3148	9.0613	0.0237
124583	CANT1	calcium activated nucleotidase 1	other	-2.9613	2.4101	0.0001
7726	TRIM26	tripartite motif-containing 26	other	-2.0473	9.5391	0.0273
9874	TLK1	tousled-like kinase 1	other	-2.169	3	0.0004
135	ADORA2A	adenosine A2a receptor	selected	-2.5076	3.1072	0.0005
215	ABCD1	ATP-binding cassette, sub-family D (ALD), member 1	selected	-1.584	8.0415	0.0169
578	BAK1	BCL2-antagonist/killer 1	selected	-1.9457	3.8259	0.0017
775	CACNA1C	calcium channel, voltage-dependent, L type, alpha 1C subunit	selected	-1.967	4.7027	0.0034
785	CACNB4	calcium channel, voltage-dependent, beta 4 subunit	selected	-1.6588	5.4514	0.0049
869	CBLN1	cerebellin 1 precursor	selected	-1.6869	10.6266	0.0407
1186	CLCN7	chloride channel 7	selected	-1.6983	7.8025	0.0149
1272	CNTN1	contactin 1	selected	-1.8583	5.0916	0.0043
1394	CRHR1	corticotropin releasing hormone receptor 1	selected	-2.1912	9.3447	0.0262
1524	CX3CR1	chemokine (C-X3-C motif) receptor 1	selected	-2.1509	2.924	0.0004
2043	EPHA4	EPH receptor A4	selected	-2.5282	5.3368	0.0047
2196	FAT2	FAT tumor suppressor homolog 2 (Drosophila)	selected	-2.6465	2.2894	0.0001
2560	GABRB1	gamma-aminobutyric acid (GABA) A receptor, beta 1	selected	-3.3554	3.1072	0.0005
2734	GLG1	golgi glycoprotein 1	selected	-2.8048	4.448	0.003
2740	GLP1R	glucagon-like peptide 1 receptor	selected	-2.0155	6.3164	0.0075
2773	GNAI3	guanine nucleotide binding protein (G protein), alpha inhibiting activity polypeptide 3	selected	-1.7536	5.5178	0.0049
2788	GNG7	guanine nucleotide binding protein (G protein), gamma 7	selected	-2.0651	4.7622	0.0036
2791	GNG11	guanine nucleotide binding protein (G protein), gamma 11	selected	-2.6663	2.1544	0
2889	RAPGEF1	Rap guanine nucleotide exchange factor (GEF) 1	selected	-2.3235	3.1072	0.0005
2900	GRIK4	glutamate receptor, ionotropic, kainate 4	selected	-2.5711	2.2894	0.0001
2904	GRIN2B	glutamate receptor, ionotropic, N-methyl D-aspartate 2B	selected	-2.4521	4.6416	0.0032
2906	GRIN2D	glutamate receptor, ionotropic, N-methyl D-aspartate 2D	selected	-3.1135	3.6342	0.0012
3061	HCRTR1	hypocretin (orexin) receptor 1	selected	-2.6742	1.5874	0
3360	HTR4	5-hydroxytryptamine (serotonin) receptor 4	selected	-1.5835	3.3019	0.0009
3396	ICT1	immature colon carcinoma transcript 1	selected	-2.3896	5.9439	0.0058
3750	KCND1	potassium voltage-gated channel, Shal-related subfamily, member 1	selected	-1.8506	13.0452	0.0729
3762	KCNJ5	potassium inwardly-rectifying channel, subfamily J, member 5	selected	-1.8702	3.0366	0.0005
3895	KTN1	kinectin 1 (kinesin receptor)	selected	-2.376	3.6342	0.0012
3982	LIM2	lens intrinsic membrane protein 2, 19kDa	selected	-2.0478	4.9324	0.0042
4881	NPR1	natriuretic peptide receptor A/guanylate cyclase A (atrionatriuretic peptide receptor A)	selected	-2.4159	1.5874	0
4914	NTRK1	neurotrophic tyrosine kinase, receptor, type 1	selected	-1.9513	5.769	0.0052
4920	ROR2	receptor tyrosine kinase-like orphan receptor 2	selected	-2.2546	4.7177	0.0035
5029	P2RY2	purinergic receptor P2Y, G-protein coupled, 2	selected	-1.9572	4.4814	0.003
5174	PDZK1	PDZ domain containing 1	selected	-2.0968	2.2894	0.0001
5578	PRKCA	protein kinase C, alpha	selected	-2.4158	3.3019	0.0009
5663	PSEN1	presenilin 1	selected	-2.1204	5.769	0.0052
5790	PTPRCAP	protein tyrosine phosphatase, receptor type, C-associated protein	selected	-2.2443	14.108	0.0911
5870	RAB6A	RAB6A, member RAS oncogene family	selected	-1.5804	11.6961	0.0528
5906	RAP1A	RAP1A, member of RAS oncogene family	selected	-2.03	4.1602	0.0026
6277	S100A6	S100 calcium binding protein A6	selected	-2.4551	3.9791	0.0021
6279	S100A8	S100 calcium binding protein A8	selected	-2.0759	6.4151	0.0078
6326	SCN2A	sodium channel, voltage-gated, type II, alpha subunit	selected	-1.5552	8.7503	0.0213
6328	SCN3A	sodium channel, voltage-gated, type III, alpha subunit	selected	-2.2523	5.4061	0.0048
6464	SHC1	SHC (Src homology 2 domain containing) transforming protein 1	selected	-2.4053	2.7144	0.0003
6490	SILV	silver homolog (mouse)	selected	-2.5083	6.4151	0.0078
6494	SIPA1	signal-induced proliferation-associated 1	selected	-1.9934	5.4288	0.0049
6710	SPTB	spectrin, beta, erythrocytic	selected	-2.4135	3.3019	0.0009
6753	SSTR3	somatostatin receptor 3	selected	-2.4498	2	0
6833	ABCC8	ATP-binding cassette, sub-family C (CFTR/MRP), member 8	selected	-1.7712	7.8297	0.0155
6915	TBXA2R	thromboxane A2 receptor	selected	-3.2399	2	0
7096	TLR1	toll-like receptor 1	selected	-2.132	4.3089	0.0027
7294	TXK	TXK tyrosine kinase	selected	-1.9083	6.1358	0.0067
8082	SSPN	sarcospan (Kras oncogene-associated gene)	selected	-3.4849	3.3019	0.0009
8412	BCAR3	breast cancer anti-estrogen resistance 3	selected	-1.8749	3.684	0.0012
8484	GALR3	galanin receptor 3	selected	-2.2169	2.4662	0.0001
8533	COPS3	COP9 constitutive photomorphogenic homolog subunit 3 (Arabidopsis)	selected	-2.3583	5.7489	0.005
8549	LGR5	leucine-rich repeat-containing G protein-coupled receptor 5	selected	-3.5809	4.3089	0.0027
8673	VAMP8	vesicle-associated membrane protein 8 (endobrevin)	selected	-2.3882	3.9791	0.0021
8767	RIPK2	receptor-interacting serine-threonine kinase 2	selected	-3.0596	2.2894	0.0001
8843	GPR109B	G protein-coupled receptor 109B	selected	-1.9702	2.2894	0.0001
8877	SPHK1	sphingosine kinase 1	selected	-2.3678	4.7622	0.0036
8911	CACNA1I	calcium channel, voltage-dependent, T type, alpha 1I subunit	selected	-1.9048	5.3133	0.0047
8938	BAIAP3	BAI1-associated protein 3	selected	-2.8378	1.8171	0
9024	BRSK2	BR serine/threonine kinase 2	selected	-2.209	6.2145	0.0072
9201	DCLK1	doublecortin-like kinase 1	selected	-2.2216	4.1602	0.0026
9258	MFHAS1	malignant fibrous histiocytoma amplified sequence 1	selected	-2.348	2.6207	0.0002
9363	RAB33A	RAB33A, member RAS oncogene family	selected	-3.311	1.5874	0
9437	NCR1	natural cytotoxicity triggering receptor 1	selected	-1.9365	6.3825	0.0076
9910	RABGAP1L	RAB GTPase activating protein 1-like	selected	-1.294	9.7188	0.0294
10008	KCNE3	potassium voltage-gated channel, Isk-related family, member 3	selected	-1.7051	9.74	0.0297
10017	BCL2L10	BCL2-like 10 (apoptosis facilitator)	selected	-1.6998	6.503	0.0081
10093	ARPC4	actin related protein 2/3 complex, subunit 4, 20kDa	selected	-2.9567	4.6723	0.0033
10454	TAB1	TGF-beta activated kinase 1/MAP3K7 binding protein 1	selected	-1.4602	14.3581	0.0947
10458	BAIAP2	BAI1-associated protein 2	selected	-2.0674	3.6342	0.0012
10803	CCR9	chemokine (C-C motif) receptor 9	selected	-1.9795	6.9932	0.0098
11113	CIT	citron (rho-interacting, serine/threonine kinase 21)	selected	-2.8529	3	0.0004
11151	CORO1A	coronin, actin binding protein, 1A	selected	-1.6625	9.4354	0.0268
22926	ATF6	activating transcription factor 6	selected	-1.6985	9.5901	0.028
22953	P2RX2	purinergic receptor P2X, ligand-gated ion channel, 2	selected	-2.7097	2.6207	0.0002
23125	CAMTA2	calmodulin binding transcription activator 2	selected	-2.0889	3.42	0.0012
23335	WDR7	WD repeat domain 7	selected	-2.9603	3	0.0004
23420	NOMO1	NODAL modulator 1	selected	-1.9565	5.6462	0.0049
23542	MAPK8IP2	mitogen-activated protein kinase 8 interacting protein 2	selected	-2.3251	4.4814	0.003
26297	SERGEF	secretion regulating guanine nucleotide exchange factor	selected	-2.4157	7.4889	0.0134
26499	PLEK2	pleckstrin 2	selected	-1.8064	13.2761	0.0762
29850	TRPM5	transient receptor potential cation channel, subfamily M, member 5	selected	-2.432	4.1602	0.0026
29993	PACSIN1	protein kinase C and casein kinase substrate in neurons 1	selected	-1.7036	6.9521	0.0098
51209	RAB9B	RAB9B, member RAS oncogene family	selected	-1.8992	6	0.006
51352	WIT1	Wilms tumor upstream neighbor 1	selected	-1.4194	12.1936	0.0608
53904	MYO3A	myosin IIIA	selected	-2.6928	2.2894	0.0001
53916	RAB4B	RAB4B, member RAS oncogene family	selected	-2.5054	2.5198	0.0001
54209	TREM2	triggering receptor expressed on myeloid cells 2	selected	-2.6231	2.7144	0.0003
54554	WDR5B	WD repeat domain 5B	selected	-2.8401	4.6261	0.0032
55824	PAG1	phosphoprotein associated with glycosphingolipid microdomains 1	selected	-1.6993	6.3164	0.0075
56140	PCDHA8	protocadherin alpha 8	selected	-1.9555	3.5569	0.0012
57338	JPH3	junctophilin 3	selected	-1.9176	8.2426	0.0178
57402	S100A14	S100 calcium binding protein A14	selected	-1.9645	12.5571	0.0661
57671	PLXNA4	plexin A4	selected	-1.6428	9.5244	0.0272
58985	IL22RA1	interleukin 22 receptor, alpha 1	selected	-2.5677	6.7824	0.0092
59272	ACE2	angiotensin I converting enzyme (peptidyl-dipeptidase A) 2	selected	-2.1705	4.9324	0.0042
79651	RHBDF2	rhomboid 5 homolog 2 (Drosophila)	selected	-2.1113	2	0
80036	TRPM3	transient receptor potential cation channel, subfamily M, member 3	selected	-2.2775	2.5713	0.0001
81930	KIF18A	kinesin family member 18A	selected	-2.5721	3.1072	0.0005
83452	RAB33B	RAB33B, member RAS oncogene family	selected	-2.7766	2.8845	0.0004
83550	GPR101	G protein-coupled receptor 101	selected	-2.7597	4.3089	0.0027
84242	CPLX2	complexin 2	selected	-2.1273	4.6261	0.0032
84957	RELT	RELT tumor necrosis factor receptor	selected	-1.9963	9.7259	0.0294
117286	CIB3	calcium and integrin binding family member 3	selected	-2.3269	2.8845	0.0004
118442	GPR62	G protein-coupled receptor 62	selected	-2.9071	1.2599	0
122042	RXFP2	relaxin/insulin-like family peptide receptor 2	selected	-1.5267	6.5421	0.0084
126204	NLRP13	NLR family, pyrin domain containing 13	selected	-2.1429	4.8203	0.0037
147138	TMC8	transmembrane channel-like 8	selected	-2.4496	3.1748	0.0007
225689	MAPK15	mitogen-activated protein kinase 15	selected	-2.0257	4.9324	0.0042
259215	LY6G6F	lymphocyte antigen 6 complex, locus G6F	selected	-1.6239	17.1452	0.148
5158	PDE6B	phosphodiesterase 6B, cGMP-specific, rod, beta	sensory transduction	-2.0214	8.4061	0.0185
611	OPN1SW	opsin 1 (cone pigments), short-wave-sensitive	sensory transduction	-1.7233	3.8259	0.0017
5726	TAS2R38	taste receptor, type 2, member 38	sensory transduction	-1.6987	7.094	0.0105
50837	TAS2R7	taste receptor, type 2, member 7	sensory transduction	-3.5782	2.6207	0.0002
5137	PDE1C	phosphodiesterase 1C, calmodulin-dependent 70kDa	signal transduction	-2.7404	1.71	0
8654	PDE5A	phosphodiesterase 5A, cGMP-specific	signal transduction	-2.6977	2.6207	0.0002
963	CD53	CD53 molecule	signal transduction	-2.0277	3.9149	0.0021
80316	PPP1R2P9	protein phosphatase 1, regulatory (inhibitor) subunit 2 pseudogene 9	signal transduction	-1.5218	12.1644	0.0605
3292	HSD17B1	hydroxysteroid (17-beta) dehydrogenase 1	steroid biosynthesis	-2.5439	5.2415	0.0046
54799	MBTD1	mbt domain containing 1	transcription	-2.3518	4.5789	0.0031
7172	TPMT	thiopurine S-methyltransferase	transferase	-2.1756	2.4101	0.0001
6199	RPS6KB2	ribosomal protein S6 kinase, 70kDa, polypeptide 2	translation	-2.2267	4.7177	0.0035
7318	UBA7	ubiquitin-like modifier activating enzyme 7	ubiquitination	-2.314	5.1925	0.0045
7319	UBE2A	ubiquitin-conjugating enzyme E2A (RAD6 homolog)	ubiquitination	-2.2888	4.4814	0.003
7345	UCHL1	ubiquitin carboxyl-terminal esterase L1 (ubiquitin thiolesterase)	ubiquitination	-4.2875	4.7622	0.0036
11060	WWP2	WW domain containing E3 ubiquitin protein ligase 2	ubiquitination	-2.2828	2.8845	0.0004
11077	HSF2BP	heat shock transcription factor 2 binding protein	ubiquitination	-2.2708	2.5198	0.0001
23072	HECW1	HECT, C2 and WW domain containing E3 ubiquitin protein ligase 1	ubiquitination	-2.4818	6.8399	0.0094
54850	FBXL12	F-box and leucine-rich repeat protein 12	ubiquitination	-2.1126	2.6207	0.0002
26262	TSPAN17	tetraspanin 17	ubiquitination	-2.4036	2.7144	0.0003
8324	FZD7	frizzled homolog 7 (Drosophila)	Wnt signaling pathway	-2.2556	4.3089	0.0027
8325	FZD8	frizzled homolog 8 (Drosophila)	Wnt signaling pathway	-2.2569	2.8845	0.0004
11211	FZD10	frizzled homolog 10 (Drosophila)	Wnt signaling pathway	-1.7333	4.5789	0.0031
HYPERSECRETORY
GENE ID	Symbol	Entrez GENE Name	Reason for Exclusion	B-Score	RP	E-value
768	CA9	carbonic anhydrase IX	Nucleus	2.3347	6.4872	0.008
1434	CSE1L	CSE1 chromosome segregation 1-like (yeast)	Nucleus	2.4775	5.4288	0.0049
1642	DDB1	damage-specific DNA binding protein 1, 127kDa	Nucleus	3.2163	8.0517	0.0169
1656	DDX6	DEAD (Asp-Glu-Ala-Asp) box polypeptide 6	Nucleus	1.8042	6.503	0.0081
1786	DNMT1	DNA (cytosine-5-)-methyltransferase 1	Nucleus	1.8713	6.9521	0.0098
2067	ERCC1	excision repair cross-complementing rodent repair deficiency, complementation group 1 (includes overlapping antisense sequence)	Nucleus	2.4629	2.7589	0.0003
2099	ESR1	estrogen receptor 1	Nucleus	4.6624	3.2075	0.0008
2100	ESR2	estrogen receptor 2 (ER beta)	Nucleus	3.3091	6.2145	0.0072
2188	FANCF	Fanconi anemia, complementation group F	Nucleus	3.5365	3.9149	0.0021
2237	FEN1	flap structure-specific endonuclease 1	Nucleus	2.2396	3.6342	0.0012
2580	GAK	cyclin G associated kinase	Nucleus	1.9761	9.7188	0.0294
2671	GFER	growth factor, augmenter of liver regeneration	Nucleus	2.6949	4.8203	0.0037
2873	GPS1	G protein pathway suppressor 1	Nucleus	1.9133	9.5244	0.0272
4287	ATXN3	ataxin 3	Nucleus	3.7997	2.9625	0.0004
4738	NEDD8	neural precursor cell expressed, developmentally down-regulated 8	Nucleus	2.5702	4.7622	0.0036
4913	NTHL1	nth endonuclease III-like 1 (E. coli)	Nucleus	3.9058	2.2894	0.0001
5094	PCBP2	poly(rC) binding protein 2	Nucleus	3.3737	2.1544	0
5511	PPP1R8	protein phosphatase 1, regulatory (inhibitor) subunit 8	Nucleus	2.3274	9.7819	0.0302
5514	PPP1R10	protein phosphatase 1, regulatory (inhibitor) subunit 10	Nucleus	1.7217	3.6342	0.0012
5902	RANBP1	RAN binding protein 1	Nucleus	4.006	4.5789	0.0031
5940	RBMY1A1	RNA binding motif protein, Y-linked, family 1, member A1	Nucleus	1.8353	6	0.006
5965	RECQL	RecQ protein-like (DNA helicase Q1-like)	Nucleus	2.2438	5.1299	0.0043
6097	RORC	RAR-related orphan receptor C	Nucleus	2.4887	6.4151	0.0078
6256	RXRA	retinoid X receptor, alpha	Nucleus	3.654	1.5874	0
7072	TIA1	TIA1 cytotoxic granule-associated RNA binding protein	Nucleus	3.6796	3.0366	0.0005
7090	TLE3	transducin-like enhancer of split 3 (E(sp1) homolog, Drosophila)	Nucleus	4.3337	2.6207	0.0002
7159	TP53BP2	tumor protein p53 binding protein, 2	Nucleus	2.3362	4.9324	0.0042
8812	CCNK	cyclin K	Nucleus	2.293	2.5198	0.0001
8853	ASAP2	ArfGAP with SH3 domain, ankyrin repeat and PH domain 2	Nucleus	3.3846	15.0399	0.1071
9360	PPIG	peptidylprolyl isomerase G (cyclophilin G)	Nucleus	2.8976	5.1925	0.0045
9943	OXSR1	oxidative-stress responsive 1	Nucleus	2.6486	6.3164	0.0075
9970	NR1I3	nuclear receptor subfamily 1, group I, member 3	Nucleus	3.995	4.7027	0.0034
9984	THOC1	THO complex 1	Nucleus	2.2394	6.9521	0.0098
10380	BPNT1	3'(2'), 5'-bisphosphate nucleotidase 1	Nucleus	2.7724	2.8845	0.0004
10591	C6ORF108	chromosome 6 open reading frame 108	Nucleus	2.2826	5	0.0042
11004	KIF2C	kinesin family member 2C	Nucleus	2.0483	5.6462	0.0049
11219	TREX2	three prime repair exonuclease 2	Nucleus	3.0169	6.6191	0.0088
23533	PIK3R5	phosphoinositide-3-kinase, regulatory subunit 5	Nucleus	2.3513	13.2988	0.0768
23594	ORC6L	origin recognition complex, subunit 6 like (yeast)	Nucleus	4.3024	2.2894	0.0001
23624	CBLC	Cas-Br-M (murine) ecotropic retroviral transforming sequence c	Nucleus	2.3662	12.4612	0.0645
26235	FBXL4	F-box and leucine-rich repeat protein 4	Nucleus	2.5477	7.3186	0.0123
29959	NRBP1	nuclear receptor binding protein 1	Nucleus	2.4732	8.0825	0.0169
51701	NLK	nemo-like kinase	Nucleus	2.77	4.9324	0.0042
54475	NLE1	notchless homolog 1 (Drosophila)	Nucleus	1.997	4.3795	0.0028
55655	NLRP2	NLR family, pyrin domain containing 2	Nucleus	5.8478	1.8171	0
55752	SEPT11	septin 11	Nucleus	2.7375	2.6207	0.0002
56259	CTNNBL1	catenin, beta like 1	Nucleus	2.4816	7.8297	0.0155
56342	PPAN	peter pan homolog (Drosophila)	Nucleus	2.5714	6.3164	0.0075
59336	PRDM13	PR domain containing 13	Nucleus	3.1987	3.476	0.0012
60489	APOBEC3G	apolipoprotein B mRNA editing enzyme, catalytic polypeptide-like 3G	Nucleus	4.0548	1.2599	0
80709	AKNA	AT-hook transcription factor	Nucleus	3.0663	2.2894	0.0001
81603	TRIM8	tripartite motif-containing 8	Nucleus	3.138	5.2415	0.0046
84295	PHF6	PHD finger protein 6	Nucleus	5.2729	1.71	0
146059	CDAN1	congenital dyserythropoietic anemia, type I	Nucleus	2.1778	8.527	0.0197
192137	RBMS1	RNA binding motif, single stranded interacting protein 1	Nucleus	1.4005	18.5567	0.1768
4319	MMP10	matrix metallopeptidase 10 (stromelysin 2)	peptidase	3.2883	1.8171	0
4327	MMP19	matrix metallopeptidase 19	peptidase	2.1994	7.3434	0.0124
5664	PSEN2	presenilin 2 (Alzheimer disease 4)	peptidase	2.16	6.0368	0.0063
8722	CTSF	cathepsin F	peptidase	3.3293	3.3019	0.0009
9986	RCE1	RCE1 homolog, prenyl protein peptidase (S. cerevisiae)	peptidase	4.4302	1.5874	0
3631	INPP4A	inositol polyphosphate-4-phosphatase, type I, 107kDa	phosphatase	3.4815	4.9324	0.0042
3636	INPPL1	inositol polyphosphate phosphatase-like 1	phosphatase	3.4681	1.5874	0
5475	PPEF1	protein phosphatase, EF-hand calcium binding domain 1	phosphatase	2.992	6.7824	0.0092
5520	PPP2R2A	protein phosphatase 2, regulatory subunit B, alpha	phosphatase	2.9126	5.6462	0.0049
5529	PPP2R5E	protein phosphatase 2, regulatory subunit B', epsilon isoform	phosphatase	1.7215	5.0916	0.0043
5531	PPP4C	protein phosphatase 4, catalytic subunit	phosphatase	3.0931	4.4814	0.003
5774	PTPN3	protein tyrosine phosphatase, non-receptor type 3	phosphatase	1.3312	14.118	0.0912
8897	MTMR3	myotubularin related protein 3	phosphatase	2.2885	4.7177	0.0035
84867	PTPN5	protein tyrosine phosphatase, non-receptor type 5 (striatum-enriched)	phosphatase	2.0699	6.9521	0.0098
689	BTF3	basic transcription factor 3	transcription regulator	1.8621	7.3681	0.0124
904	CCNT1	cyclin T1	transcription regulator	2.0508	7.8297	0.0155
905	CCNT2	cyclin T2	transcription regulator	3.2182	2.2894	0.0001
1385	CREB1	cAMP responsive element binding protein 1	transcription regulator	2.283	3.5569	0.0012
1749	DLX5	distal-less homeobox 5	transcription regulator	3.1253	5.2415	0.0046
1750	DLX6	distal-less homeobox 6	transcription regulator	2.9154	5.769	0.0052
1820	ARID3A	AT rich interactive domain 3A (BRIGHT-like)	transcription regulator	2.6779	9.2521	0.0253
2000	ELF4	E74-like factor 4 (ets domain transcription factor)	transcription regulator	3.3653	3.0366	0.0005
2074	ERCC6	excision repair cross-complementing rodent repair deficiency, complementation group 6	transcription regulator	2.0806	4.4814	0.003
2120	ETV6	ets variant 6	transcription regulator	2.7926	8.879	0.0226
2128	EVX1	even-skipped homeobox 1	transcription regulator	3.9221	2.4662	0.0001
2623	GATA1	GATA binding protein 1 (globin transcription factor 1)	transcription regulator	2.0615	5.2415	0.0046
2969	GTF2I	general transcription factor IIi	transcription regulator	1.966	4.6416	0.0032
3090	HIC1	hypermethylated in cancer 1	transcription regulator	2.5617	5.5178	0.0049
3097	HIVEP2	human immunodeficiency virus type I enhancer binding protein 2	transcription regulator	4.7002	1.4422	0
3169	FOXA1	forkhead box A1	transcription regulator	4.1473	1	0
3225	HOXC9	homeobox C9	transcription regulator	2.4789	5.2415	0.0046
3398	ID2	inhibitor of DNA binding 2, dominant negative helix-loop-helix protein	transcription regulator	2.0441	6.503	0.0081
3670	ISL1	ISL LIM homeobox 1	transcription regulator	3.321	8.218	0.0176
4204	MECP2	methyl CpG binding protein 2 (Rett syndrome)	transcription regulator	4.3572	1.4422	0
4212	MEIS2	Meis homeobox 2	transcription regulator	3.88	2.8845	0.0004
4303	FOXO4	forkhead box O4	transcription regulator	3.7257	2.8845	0.0004
4772	NFATC1	nuclear factor of activated T-cells, cytoplasmic, calcineurin-dependent 1	transcription regulator	2.3856	9.1098	0.0238
4776	NFATC4	nuclear factor of activated T-cells, cytoplasmic, calcineurin-dependent 4	transcription regulator	2.8509	4.3089	0.0027
4780	NFE2L2	nuclear factor (erythroid-derived 2)-like 2	transcription regulator	2.6029	6.5421	0.0084
4849	CNOT3	CCR4-NOT transcription complex, subunit 3	transcription regulator	2.2705	10.9139	0.0437
5075	PAX1	paired box 1	transcription regulator	2.7748	5.5178	0.0049
5309	PITX3	paired-like homeodomain 3	transcription regulator	3.8649	4.9324	0.0042
5455	POU3F3	POU class 3 homeobox 3	transcription regulator	4.0577	3.3019	0.0009
6662	SOX9	SRY (sex determining region Y)-box 9	transcription regulator	9.3775	1	0
6894	TARBP1	TAR (HIV-1) RNA binding protein 1	transcription regulator	5.3799	1	0
6911	TBX6	T-box 6	transcription regulator	2.4571	6.8399	0.0094
6928	HNF1B	HNF1 homeobox B	transcription regulator	3.2024	5.4848	0.0049
6934	TCF7L2	transcription factor 7-like 2 (T-cell specific, HMG-box)	transcription regulator	8.838	1	0
7029	TFDP2	transcription factor Dp-2 (E2F dimerization partner 2)	transcription regulator	2.3642	8.8366	0.0224
7227	TRPS1	trichorhinophalangeal syndrome I	transcription regulator	2.4333	7.9896	0.0167
7490	WT1	Wilms tumor 1	transcription regulator	2.9294	3.1072	0.0005
7639	ZNF85	zinc finger protein 85	transcription regulator	2.594	5.0916	0.0043
7709	ZBTB17	zinc finger and BTB domain containing 17	transcription regulator	4.9077	2.5198	0.0001
7812	CSDE1	cold shock domain containing E1, RNA-binding	transcription regulator	4.5344	1.8171	0
7849	PAX8	paired box 8	transcription regulator	2.8779	3.1748	0.0007
7975	MAFK	v-maf musculoaponeurotic fibrosarcoma oncogene homolog K (avian)	transcription regulator	2.7431	3.5569	0.0012
8045	RASSF7	Ras association (RalGDS/AF-6) domain family (N-terminal) member 7	transcription regulator	2.9716	6.4151	0.0078
8553	BHLHE40	basic helix-loop-helix family, member e40	transcription regulator	3.1238	4.7027	0.0034
8841	HDAC3	histone deacetylase 3	transcription regulator	2.7109	3.1072	0.0005
8878	SQSTM1	sequestosome 1	transcription regulator	3.3887	4	0.0022
9325	TRIP4	thyroid hormone receptor interactor 4	transcription regulator	1.7649	7.7306	0.0146
9443	MED7	mediator complex subunit 7	transcription regulator	3.4035	7.8134	0.0151
9496	TBX4	T-box 4	transcription regulator	3.5325	3.3019	0.0009
9500	MAGED1	melanoma antigen family D, 1	transcription regulator	2.1079	7.697	0.0141
9603	NFE2L3	nuclear factor (erythroid-derived 2)-like 3	transcription regulator	3.5321	2.7589	0.0003
9967	THRAP3	thyroid hormone receptor associated protein 3	transcription regulator	2.738	3.9791	0.0021
10474	TADA3	transcriptional adaptor 3	transcription regulator	4.771	1	0
10616	RBCK1	RanBP-type and C3HC4-type zinc finger containing 1	transcription regulator	4.6313	7.2304	0.0117
22887	FOXJ3	forkhead box J3	transcription regulator	2.5772	13.6082	0.082
25803	SPDEF	SAM pointed domain containing ets transcription factor	transcription regulator	3.2101	5.3133	0.0047
26578	OSTF1	osteoclast stimulating factor 1	transcription regulator	2.8354	4.5789	0.0031
50943	FOXP3	forkhead box P3	transcription regulator	2.7075	3.476	0.0012
51043	ZBTB7B	zinc finger and BTB domain containing 7B	transcription regulator	6.6498	1.5874	0
51341	ZBTB7A	zinc finger and BTB domain containing 7A	transcription regulator	2.9916	5.3133	0.0047
51567	TDP2	tyrosyl-DNA phosphodiesterase 2	transcription regulator	1.8652	10.9696	0.0445
54014	BRWD1	bromodomain and WD repeat domain containing 1	transcription regulator	2.1248	5.3133	0.0047
54457	TAF7L	TAF7-like RNA polymerase II, TATA box binding protein (TBP)-associated factor, 50kDa	transcription regulator	2.4847	5.2415	0.0046
55509	BATF3	basic leucine zipper transcription factor, ATF-like 3	transcription regulator	5.9957	2	0
55806	HR	hairless homolog (mouse)	transcription regulator	2.606	3.6342	0.0012
55835	CENPJ	centromere protein J	transcription regulator	1.9972	4.0412	0.0023
55869	HDAC8	histone deacetylase 8	transcription regulator	2.2116	5.769	0.0052
57496	MKL2	MKL/myocardin-like 2	transcription regulator	4.6718	3.1072	0.0005
57801	HES4	hairy and enhancer of split 4 (Drosophila)	transcription regulator	8.853	1	0
79723	SUV39H2	suppressor of variegation 3-9 homolog 2 (Drosophila)	transcription regulator	3.0228	5.2415	0.0046
83741	TFAP2D	transcription factor AP-2 delta (activating enhancer binding protein 2 delta)	transcription regulator	3.4411	2.5198	0.0001
83881	MIXL1	Mix1 homeobox-like 1 (Xenopus laevis)	transcription regulator	4.5836	1.4422	0
84504	NKX6-2	NK6 homeobox 2	transcription regulator	2.4392	7.453	0.013
90316	TGIF2LX	TGFB-induced factor homeobox 2-like, X-linked	transcription regulator	2.5268	7.6517	0.0138
96764	TGS1	trimethylguanosine synthase homolog (S. cerevisiae)	transcription regulator	3.3081	1.5874	0
7458	EIF4H	eukaryotic translation initiation factor 4H	translation regulator	5.0476	2.3513	0.0001
9275	BCL7B	B-cell CLL/lymphoma 7B	apoptosis	2.5588	6.0822	0.0065
11010	GLIPR1	GLI pathogenesis-related 1	apoptosis	2.2711	6	0.006
26230	TIAM2	T-cell lymphoma invasion and metastasis 2	apoptosis	3.3261	3.1748	0.0007
573	BAG1	BCL2-associated athanogene	apoptosis	2.0698	9.5901	0.028
706	TSPO	translocator protein (18kDa)	apoptosis	7.3657	1	0
1611	DAP	death-associated protein	apoptosis	1.8909	10.2313	0.0358
7186	TRAF2	TNF receptor-associated factor 2	apoptosis	3.6873	1	0
7187	TRAF3	TNF receptor-associated factor 3	apoptosis	2.185	9.6549	0.0287
8717	TRADD	TNFRSF1A-associated via death domain	apoptosis	4.0581	3.0366	0.0005
10904	BLCAP	bladder cancer associated protein	apoptosis	2.0813	5.3832	0.0048
57099	AVEN	apoptosis, caspase activation inhibitor	apoptosis	2.2175	4.8203	0.0037
64112	MOAP1	modulator of apoptosis 1	apoptosis	2.6428	5.1925	0.0045
84883	AIFM2	apoptosis-inducing factor, mitochondrion-associated, 2	apoptosis	2.8767	3.9149	0.0021
51761	ATP8A2	ATPase, aminophospholipid transporter, class I, type 8A, member 2	ATP biosynthesis	1.8642	4.9324	0.0042
1001	CDH3	cadherin 3, type 1, P-cadherin (placental)	cell adhesion	2.7895	3.8259	0.0017
1007	CDH9	cadherin 9, type 2 (T1-cadherin)	cell adhesion	2.1305	5.9439	0.0058
1828	DSG1	desmoglein 1	cell adhesion	3.0021	2.2894	0.0001
3383	ICAM1	intercellular adhesion molecule 1	cell adhesion	5.5845	4.4814	0.003
8829	NRP1	neuropilin 1	cell adhesion	2.609	3.6342	0.0012
9638	FEZ1	fasciculation and elongation protein zeta 1 (zygin I)	cell adhesion	3.2736	1.8171	0
29119	CTNNA3	catenin (cadherin-associated protein), alpha 3	cell adhesion	2.5507	3.3019	0.0009
5048	PAFAH1B1	platelet-activating factor acetylhydrolase 1b, regulatory subunit 1 (45kDa)	cell cycle	2.9953	6.5421	0.0084
1164	CKS2	CDC28 protein kinase regulatory subunit 2	cell cycle	9.7657	1	0
1731	SEPT1	septin 1	cell cycle	2.5989	6.9521	0.0098
5218	CDK14	cyclin-dependent kinase 14	cell cycle	3.0314	2.5198	0.0001
8556	CDC14A	CDC14 cell division cycle 14 homolog A (S. cerevisiae)	cell cycle	3.4268	1.8171	0
10534	SSSCA1	Sjogren syndrome/scleroderma autoantigen 1	cell cycle	4.2933	3.1414	0.0005
23332	CLASP1	cytoplasmic linker associated protein 1	cell cycle	2.9875	3.1072	0.0005
55964	SEPT3	septin 3	cell cycle	3.8249	4.9324	0.0042
84722	PSRC1	proline/serine-rich coiled-coil 1	cell cycle	3.8026	3.42	0.0012
4953	ODC1	ornithine decarboxylase 1	cell growth	3.5725	3.42	0.0012
8835	SOCS2	suppressor of cytokine signaling 2	cell growth	2.6361	5.1925	0.0045
9021	SOCS3	suppressor of cytokine signaling 3	cell growth	2.8202	3.1072	0.0005
908	CCT6A	chaperonin containing TCP1, subunit 6A (zeta 1)	chaperone	4.0497	2	0
3312	HSPA8	heat shock 70kDa protein 8	chaperone	2.0007	8.879	0.0226
9532	BAG2	BCL2-associated athanogene 2	chaperone	1.9308	6.5421	0.0084
10525	HYOU1	hypoxia up-regulated 1	chaperone	2.2833	2.7144	0.0003
27129	HSPB7	heat shock 27kDa protein family, member 7 (cardiovascular)	chaperone	2.7599	3.6342	0.0012
55229	PANK4	pantothenate kinase 4	Coenzyme A biosynthesis	2.9316	2.7589	0.0003
146760	RTN4RL1	reticulon 4 receptor-like 1	extracellular	2.5344	10.7664	0.0418
2700	GJA3	gap junction protein, alpha 3, 46kDa	gap junction	3.6476	2.7144	0.0003
10804	GJB6	gap junction protein, beta 6, 30kDa	gap junction	2.1344	4.1602	0.0026
5230	PGK1	phosphoglycerate kinase 1	glycolysis	3.1557	1.5874	0
2717	GLA	galactosidase, alpha	glycosidase	6.6897	1	0
3955	LFNG	LFNG O-fucosylpeptide 3-beta-N-acetylglucosaminyltransferase	glycosyltransferase	2.4172	2.4662	0.0001
7173	TPO	thyroid peroxidase	hormone biosynthesis	2.6172	10.8008	0.0426
7293	TNFRSF4	tumor necrosis factor receptor superfamily, member 4	immune response	4.4515	2.2894	0.0001
8764	TNFRSF14	tumor necrosis factor receptor superfamily, member 14 (herpesvirus entry mediator)	immune response	2.465	5.7388	0.0049
23495	TNFRSF13B	tumor necrosis factor receptor superfamily, member 13B	immune response	5.2948	1.2599	0
3850	KRT3	keratin 3	intermediate filament	1.717	10.656	0.0409
3868	KRT16	keratin 16	intermediate filament	3.0798	9.9666	0.0333
3886	KRT35	keratin 35	intermediate filament	2.5195	4.9324	0.0042
3887	KRT81	keratin 81	intermediate filament	4.7189	4.448	0.003
9119	KRT75	keratin 75	intermediate filament	1.7328	15.1191	0.1095
54474	KRT20	keratin 20	intermediate filament	1.9892	4	0.0022
57192	MCOLN1	mucolipin 1	lysosome	3.6128	3.1748	0.0007
1203	CLN5	ceroid-lipofuscinosis, neuronal 5	lysosome	2.2505	5.8868	0.0057
3108	HLA-DMA	major histocompatibility complex, class II, DM alpha	lysosome	3.6422	7.8837	0.0158
3423	IDS	iduronate 2-sulfatase	lysosome	4.6271	2.2894	0.0001
11039	SMA4	glucuronidase, beta pseudogene	lysosome	3.2194	5.0916	0.0043
7299	TYR	tyrosinase (oculocutaneous albinism IA)	melanin biosynthesis	4.0266	1.2599	0
158	ADSL	adenylosuccinate lyase	metabolism	3.306	3.8259	0.0017
226	ALDOA	aldolase A, fructose-bisphosphate	metabolism	2.9171	4.3795	0.0028
587	BCAT2	branched chain amino-acid transaminase 2, mitochondrial	metabolism	2.7278	4.7177	0.0035
1610	DAO	D-amino-acid oxidase	metabolism	8.5763	1	0
1717	DHCR7	7-dehydrocholesterol reductase	metabolism	4.5531	1.5874	0
1806	DPYD	dihydropyrimidine dehydrogenase	metabolism	2.9361	6.0092	0.006
2027	ENO3	enolase 3 (beta, muscle)	metabolism	2.3863	5.4848	0.0049
2987	GUK1	guanylate kinase 1	metabolism	2.0101	5.769	0.0052
3284	HSD3B2	hydroxy-delta-5-steroid dehydrogenase, 3 beta- and steroid delta-isomerase 2	metabolism	1.8332	8.0052	0.0167
3949	LDLR	low density lipoprotein receptor	metabolism	3.1793	5.2415	0.0046
4597	MVD	mevalonate (diphospho) decarboxylase	metabolism	3.5795	2.6207	0.0002
4817	NIT1	nitrilase 1	metabolism	2.0728	5.8285	0.0054
4837	NNMT	nicotinamide N-methyltransferase	metabolism	3.6291	2.2894	0.0001
5165	PDK3	pyruvate dehydrogenase kinase, isozyme 3	metabolism	2.5918	6.2996	0.0073
6822	SULT2A1	sulfotransferase family, cytosolic, 2A, dehydroepiandrosterone (DHEA)-preferring, member 1	metabolism	2.4415	8	0.0167
7086	TKT	transketolase	metabolism	3.114	5.1925	0.0045
54657	UGT1A4	UDP glucuronosyltransferase 1 family, polypeptide A4	metabolism	2.6115	5.0133	0.0042
56474	CTPS2	CTP synthase II	metabolism	4.2471	3.6342	0.0012
59084	ENPP5	ectonucleotide pyrophosphatase/phosphodiesterase 5 (putative function)	metabolism	2.2771	6.1622	0.0067
90673	PPP1R3E	protein phosphatase 1, regulatory (inhibitor) subunit 3E	metabolism	5.4676	1	0
10383	TUBB2C	tubulin, beta 2C	microtubules	2.141	4.0412	0.0023
788	SLC25A20	solute carrier family 25 (carnitine/acylcarnitine translocase), member 20	Mitochondria	2.2648	5.5178	0.0049
617	BCS1L	BCS1-like (yeast)	Mitochondria	1.7919	4.7177	0.0035
1594	CYP27B1	cytochrome P450, family 27, subfamily B, polypeptide 1	Mitochondria	2.3544	3.7798	0.0015
3033	HADH	hydroxyacyl-CoA dehydrogenase	Mitochondria	3.3886	4.3089	0.0027
3099	HK2	hexokinase 2	Mitochondria	3.3722	8.9628	0.0234
3158	HMGCS2	3-hydroxy-3-methylglutaryl-CoA synthase 2 (mitochondrial)	Mitochondria	3.0024	5.0133	0.0042
4694	NDUFA1	NADH dehydrogenase (ubiquinone) 1 alpha subcomplex, 1, 7.5kDa	Mitochondria	2.0387	5.9439	0.0058
4725	NDUFS5	NADH dehydrogenase (ubiquinone) Fe-S protein 5, 15kDa (NADH-coenzyme Q reductase)	Mitochondria	4.626	2.7144	0.0003
4729	NDUFV2	NADH dehydrogenase (ubiquinone) flavoprotein 2, 24kDa	Mitochondria	2.6569	1.8171	0
5095	PCCA	propionyl CoA carboxylase, alpha polypeptide	Mitochondria	2.965	3.1072	0.0005
5831	PYCR1	pyrroline-5-carboxylate reductase 1	Mitochondria	4.2135	2.5198	0.0001
5832	ALDH18A1	aldehyde dehydrogenase 18 family, member A1	Mitochondria	2.138	6.3825	0.0076
10884	MRPS30	mitochondrial ribosomal protein S30	Mitochondria	1.9486	7.1138	0.0108
64216	TFB2M	transcription factor B2, mitochondrial	Mitochondria	2.3415	5.6462	0.0049
166785	MMAA	methylmalonic aciduria (cobalamin deficiency) cblA type	Mitochondria	6.5775	1.5874	0
26576	SRPK3	SFRS protein kinase 3	muscle development	4.0426	1.5874	0
10586	MAB21L2	mab-21-like 2 (C. elegans)	nucleus	1.837	8.1433	0.0171
10733	PLK4	polo-like kinase 4 (Drosophila)	nucleus	3.0402	5.0397	0.0042
10885	WDR3	WD repeat domain 3	nucleus	3.3791	3.1748	0.0007
11011	TLK2	tousled-like kinase 2	nucleus	2.0679	6.5808	0.0085
11257	TP53TG1	TP53 target 1 (non-protein coding)	nucleus	2.7679	2.6207	0.0002
25812	POM121L1	POM121 membrane glycoprotein-like 1 (rat) pseudogene	nucleus	2.0317	8.8875	0.0226
4992	OR1F1	olfactory receptor, family 1, subfamily F, member 1	olfaction	1.3179	8.5453	0.0198
26492	OR8G2	olfactory receptor, family 8, subfamily G, member 2	olfaction	2.1924	8.6535	0.0206
158131	OR1Q1	olfactory receptor, family 1, subfamily Q, member 1	olfaction	3.2317	7.7194	0.0142
338674	OR5F1	olfactory receptor, family 5, subfamily F, member 1	olfaction	1.8889	5.3133	0.0047
391190	OR2L8	olfactory receptor, family 2, subfamily L, member 8	olfaction	2.8249	9.2521	0.0253
3046	HBE1	hemoglobin, epsilon 1	oxygen transport	2.7036	3.3019	0.0009
3049	HBQ1	hemoglobin, theta 1	oxygen transport	2.0651	7.4889	0.0134
9159	PCSK7	proprotein convertase subtilisin/kexin type 7	peptidase	3.0545	4.3795	0.0028
8800	PEX11A	peroxisomal biogenesis factor 11 alpha	peroxisome	1.7199	13.295	0.0768
9409	PEX16	peroxisomal biogenesis factor 16	peroxisome	1.7877	6.4151	0.0078
317705	VN1R5	vomeronasal 1 receptor 5 (gene/pseudogene)	pheromone response	1.5684	4.1602	0.0026
1476	CSTB	cystatin B (stefin B)	protease inhibitor	3.7248	4.1602	0.0026
10040	TOM1L1	target of myb1 (chicken)-like 1	protein degradation	1.7711	17.1792	0.1481
9709	HERPUD1	homocysteine-inducible, endoplasmic reticulum stress-inducible, ubiquitin-like domain member 1	protein degradation	1.7727	14.9061	0.1042
2286	FKBP2	FK506 binding protein 2, 13kDa	protein folding	3.1247	4.9324	0.0042
10331	B3GNT3	UDP-GlcNAc:betaGal beta-1,3-N-acetylglucosaminyltransferase 3	protein modification	3.1359	4.7027	0.0034
10905	MAN1A2	mannosidase, alpha, class 1A, member 2	protein modification	12.9577	2.9625	0.0004
22929	SEPHS1	selenophosphate synthetase 1	protein modification	2.0996	8.9628	0.0234
414301	DDI1	DNA-damage inducible 1 homolog 1 (S. cerevisiae)	proteolysis	2.2176	7.9581	0.0165
174	AFP	alpha-fetoprotein	secreted	1.8433	20.6025	0.2151
338	APOB	apolipoprotein B (including Ag(x) antigen)	secreted	2.4732	3.0366	0.0005
341	APOC1	apolipoprotein C-I	secreted	1.7846	11.7204	0.0529
629	CFB	complement factor B	secreted	4.2647	2.7144	0.0003
713	C1QB	complement component 1, q subcomponent, B chain	secreted	2.3547	5.2415	0.0046
721	C4B	complement component 4B (Chido blood group)	secreted	1.9884	5.848	0.0055
732	C8B	complement component 8, beta polypeptide	secreted	1.8782	8.2768	0.018
1271	CNTFR	ciliary neurotrophic factor receptor	secreted	3.6291	2.2894	0.0001
1293	COL6A3	collagen, type VI, alpha 3	secreted	2.8071	4.7622	0.0036
1297	COL9A1	collagen, type IX, alpha 1	secreted	2.6751	7.1138	0.0108
1357	CPA1	carboxypeptidase A1 (pancreatic)	secreted	4.2081	5.2415	0.0046
2161	F12	coagulation factor XII (Hageman factor)	secreted	2.1962	2.5198	0.0001
2192	FBLN1	fibulin 1	secreted	2.8694	3.1748	0.0007
2520	GAST	gastrin	secreted	7.8625	1.2599	0
3083	HGFAC	HGF activator	secreted	2.6914	5.1299	0.0043
3439	IFNA1	interferon, alpha 1	secreted	2.1429	5.769	0.0052
3467	IFNW1	interferon, omega 1	secreted	4.6355	4.4814	0.003
3576	IL8	interleukin 8	secreted	2.2909	2.8845	0.0004
3596	IL13	interleukin 13	secreted	3.2283	5.2415	0.0046
3714	JAG2	jagged 2	secreted	3.0427	7.4889	0.0134
3934	LCN2	lipocalin 2	secreted	1.9255	5.9439	0.0058
4018	LPA	lipoprotein, Lp(a)	secreted	4.2817	3.42	0.0012
4192	MDK	midkine (neurite growth-promoting factor 2)	secreted	3.5891	3.9149	0.0021
4240	MFGE8	milk fat globule-EGF factor 8 protein	secreted	4.1421	3.9149	0.0021
4587	MUC5B	mucin 5B, oligomeric mucus/gel-forming	secreted	1.7523	10.5072	0.0392
4828	NMB	neuromedin B	secreted	3.1841	5.6462	0.0049
4852	NPY	neuropeptide Y	secreted	1.4694	11.9722	0.0581
4982	TNFRSF11B	tumor necrosis factor receptor superfamily, member 11b	secreted	2.6395	5.3133	0.0047
5276	SERPINI2	serpin peptidase inhibitor, clade I (pancpin), member 2	secreted	4.4927	2.4101	0.0001
5322	PLA2G5	phospholipase A2, group V	secreted	2.3284	6.8399	0.0094
5627	PROS1	protein S (alpha)	secreted	3.7533	2.6207	0.0002
5660	PSAP	prosaposin	secreted	2.1625	5.2415	0.0046
6346	CCL1	chemokine (C-C motif) ligand 1	secreted	5.3942	3.476	0.0012
6349	CCL3L1	chemokine (C-C motif) ligand 3-like 1	secreted	3.5885	8.8493	0.0225
6358	CCL14	chemokine (C-C motif) ligand 14	secreted	4.3506	4.6416	0.0032
6359	CCL15	chemokine (C-C motif) ligand 15	secreted	4.7144	2.6207	0.0002
6363	CCL19	chemokine (C-C motif) ligand 19	secreted	3.8954	7.2304	0.0117
6405	SEMA3F	sema domain, immunoglobulin domain (Ig), short basic domain, secreted, (semaphorin) 3F	secreted	3.8552	2.5198	0.0001
6425	SFRP5	secreted frizzled-related protein 5	secreted	2.5447	7.0473	0.0101
6439	SFTPB	surfactant protein B	secreted	2.5348	5.1925	0.0045
6750	SST	somatostatin	secreted	2.5448	3.1414	0.0005
7043	TGFB3	transforming growth factor, beta 3	secreted	2.36	6.8399	0.0094
7076	TIMP1	TIMP metallopeptidase inhibitor 1	secreted	2.7344	7.3434	0.0124
7092	TLL1	tolloid-like 1	secreted	3.7864	3.1072	0.0005
7130	TNFAIP6	tumor necrosis factor, alpha-induced protein 6	secreted	3.9897	4.2172	0.0026
8190	MIA	melanoma inhibitory activity	secreted	4.3047	3.42	0.0012
8292	COLQ	collagen-like tail subunit (single strand of homotrimer) of asymmetric acetylcholinesterase	secreted	3.0498	7.3061	0.0122
8817	FGF18	fibroblast growth factor 18	secreted	4.8224	1.2599	0
8839	WISP2	WNT1 inducible signaling pathway protein 2	secreted	6.1511	1	0
9313	MMP20	matrix metallopeptidase 20	secreted	3.0316	3.6342	0.0012
9423	NTN1	netrin 1	secreted	1.7066	15.8793	0.123
9518	GDF15	growth differentiation factor 15	secreted	6.9688	1.5874	0
10148	EBI3	Epstein-Barr virus induced 3	secreted	3.6463	6	0.006
10468	FST	follistatin	secreted	3.0195	4.9324	0.0042
11005	SPINK5	serine peptidase inhibitor, Kazal type 5	secreted	5.4513	12.1078	0.0597
26281	FGF20	fibroblast growth factor 20	secreted	5.4441	2.0801	0
27019	DNAI1	dynein, axonemal, intermediate chain 1	secreted	2.7432	7.0136	0.01
27178	IL1F7	interleukin 1 family, member 7 (zeta)	secreted	3.2957	6.9521	0.0098
27190	IL17B	interleukin 17B	secreted	5.2305	5.2415	0.0046
55801	IL26	interleukin 26	secreted	4.7074	4.9324	0.0042
56477	CCL28	chemokine (C-C motif) ligand 28	secreted	5.2343	3.9149	0.0021
57817	HAMP	hepcidin antimicrobial peptide	secreted	4.5589	5.2415	0.0046
59277	NTN4	netrin 4	secreted	2.1305	7.9581	0.0165
65078	RTN4R	reticulon 4 receptor	secreted	2.6583	4.6104	0.0032
161497	STRC	stereocilin	secreted	2.7453	5.8088	0.0053
170689	ADAMTS15	ADAM metallopeptidase with thrombospondin type 1 motif, 15	secreted	3.6172	3.7325	0.0012
14	AAMP	angio-associated, migratory cell protein	other	1.913	6.4633	0.0079
29899	GPSM2	G-protein signaling modulator 2 (AGS3-like, C. elegans)	other	2.433	6.5343	0.0081
408	ARRB1	arrestin, beta 1	other	2.888	3.1748	0.0007
1454	CSNK1E	casein kinase 1, epsilon	other	4.1681	1.5874	0
4504	MT3	metallothionein 3	other	2.5993	3.6342	0.0012
5141	PDE4A	phosphodiesterase 4A, cAMP-specific (phosphodiesterase E2 dunce homolog, Drosophila)	other	6.1905	1	0
9940	DLEC1	deleted in lung and esophageal cancer 1	other	3.0357	3.42	0.0012
10342	TFG	TRK-fused gene	other	4.1908	4.3968	0.0028
23235	SIK2	salt-inducible kinase 2	other	2.3411	5.6462	0.0049
53944	CSNK1G1	casein kinase 1, gamma 1	other	2.3735	8.6535	0.0206
55781	RIOK2	RIO kinase 2 (yeast)	other	1.874	6.4872	0.008
65068	ICA1L	islet cell autoantigen 1,69kDa-like	other	1.8959	11.1495	0.0466
84302	C9ORF125	chromosome 9 open reading frame 125	other	5.1016	1.8171	0
84687	PPP1R9B	protein phosphatase 1, regulatory (inhibitor) subunit 9B	other	1.9291	10.2977	0.0367
255239	ANKK1	ankyrin repeat and kinase domain containing 1	other	8.1267	2	0
1621	DBH	dopamine beta-hydroxylase (dopamine beta-monooxygenase)	other	2.7626	5.3832	0.0048
79948	LPPR3	lipid phosphate phosphatase-related protein type 3	other	3.1769	2.8845	0.0004
58	ACTA1	actin, alpha 1, skeletal muscle	selected	3.4609	7.8297	0.0155
94	ACVRL1	activin A receptor type II-like 1	selected	4.433	6	0.006
146	ADRA1D	adrenergic, alpha-1D-, receptor	selected	2.5131	2.8845	0.0004
302	ANXA2	annexin A2	selected	2.8518	5.9439	0.0058
351	APP	amyloid beta (A4) precursor protein	selected	4.7736	3.5569	0.0012
402	ARL2	ADP-ribosylation factor-like 2	selected	3.682	7.7639	0.0148
773	CACNA1A	calcium channel, voltage-dependent, P/Q type, alpha 1A subunit	selected	2.6408	6.2145	0.0072
781	CACNA2D1	calcium channel, voltage-dependent, alpha 2/delta subunit 1	selected	2.1427	7.3681	0.0124
911	CD1C	CD1c molecule	selected	2.1157	5.6671	0.0049
925	CD8A	CD8a molecule	selected	4.1747	5.0397	0.0042
941	CD80	CD80 molecule	selected	3.244	4.2172	0.0026
962	CD48	CD48 molecule	selected	2.9507	3.9149	0.0021
1233	CCR4	chemokine (C-C motif) receptor 4	selected	3.3207	3.476	0.0012
1238	CCBP2	chemokine binding protein 2	selected	2.0099	6.6943	0.0091
1395	CRHR2	corticotropin releasing hormone receptor 2	selected	3.1131	4.1602	0.0026
1436	CSF1R	colony stimulating factor 1 receptor	selected	2.5919	5	0.0042
1742	DLG4	discs, large homolog 4 (Drosophila)	selected	2.2826	7.9105	0.0158
1821	DRP2	dystrophin related protein 2	selected	2.0315	8.7937	0.0219
1969	EPHA2	EPH receptor A2	selected	2.456	9.6549	0.0287
2011	MARK2	MAP/microtubule affinity-regulating kinase 2	selected	1.9378	7.2748	0.0121
2040	STOM	stomatin	selected	2.4657	8.1433	0.0171
2048	EPHB2	EPH receptor B2	selected	2.2799	8.9959	0.0236
2241	FER	fer (fps/fes related) tyrosine kinase	selected	5.5951	2.0801	0
2559	GABRA6	gamma-aminobutyric acid (GABA) A receptor, alpha 6	selected	3.2291	3.684	0.0012
2563	GABRD	gamma-aminobutyric acid (GABA) A receptor, delta	selected	2.8655	4.9324	0.0042
2565	GABRG1	gamma-aminobutyric acid (GABA) A receptor, gamma 1	selected	3.6359	3.5569	0.0012
2652	OPN1MW	opsin 1 (cone pigments), medium-wave-sensitive	selected	1.9533	6.2573	0.0073
2670	GFAP	glial fibrillary acidic protein	selected	2.6986	4.9324	0.0042
2719	GPC3	glypican 3	selected	1.9091	8.5726	0.02
2770	GNAI1	guanine nucleotide binding protein (G protein), alpha inhibiting activity polypeptide 1	selected	5.225	1	0
2784	GNB3	guanine nucleotide binding protein (G protein), beta polypeptide 3	selected	2.5587	3.9149	0.0021
2786	GNG4	guanine nucleotide binding protein (G protein), gamma 4	selected	4.2918	1.2599	0
2787	GNG5	guanine nucleotide binding protein (G protein), gamma 5	selected	1.9798	12.1237	0.0599
2827	GPR3	G protein-coupled receptor 3	selected	2.6238	4.4814	0.003
2832	NPBWR2	neuropeptides B/W receptor 2	selected	1.8028	6.8683	0.0094
2870	GRK6	G protein-coupled receptor kinase 6	selected	1.675	7.1138	0.0108
3339	HSPG2	heparan sulfate proteoglycan 2	selected	2.4635	6	0.006
3356	HTR2A	5-hydroxytryptamine (serotonin) receptor 2A	selected	2.2299	3.9149	0.0021
3559	IL2RA	interleukin 2 receptor, alpha	selected	10.9962	3.476	0.0012
3753	KCNE1	potassium voltage-gated channel, Isk-related family, member 1	selected	1.7674	7.3619	0.0124
3757	KCNH2	potassium voltage-gated channel, subfamily H (eag-related), member 2	selected	3.2486	5.769	0.0052
3798	KIF5A	kinesin family member 5A	selected	2.4022	6.0822	0.0065
3897	L1CAM	L1 cell adhesion molecule	selected	2.0445	7.8837	0.0158
4542	MYO1F	myosin IF	selected	1.8153	7.9581	0.0165
4607	MYBPC3	myosin binding protein C, cardiac	selected	2.1756	8.6668	0.0208
4815	NINJ2	ninjurin 2	selected	2.0533	4.0412	0.0023
4826	NNAT	neuronatin	selected	2.974	7.465	0.0132
4843	NOS2	nitric oxide synthase 2, inducible	selected	1.6201	15.394	0.1142
4893	NRAS	neuroblastoma RAS viral (v-ras) oncogene homolog	selected	2.501	5.5178	0.0049
4919	ROR1	receptor tyrosine kinase-like orphan receptor 1	selected	2.5779	5.9439	0.0058
5026	P2RX5	purinergic receptor P2X, ligand-gated ion channel, 5	selected	3.7611	5.0658	0.0043
5031	P2RY6	pyrimidinergic receptor P2Y, G-protein coupled, 6	selected	2.5009	3.1748	0.0007
5172	SLC26A4	solute carrier family 26, member 4	selected	5.1615	3.3019	0.0009
5251	PHEX	phosphate regulating endopeptidase homolog, X-linked	selected	2.3576	5.9439	0.0058
5287	PIK3C2B	phosphoinositide-3-kinase, class 2, beta polypeptide	selected	2.4221	6.3164	0.0075
5575	PRKAR1B	protein kinase, cAMP-dependent, regulatory, type I, beta	selected	3.1813	1.8171	0
5586	PKN2	protein kinase N2	selected	3.2945	2	0
5599	MAPK8	mitogen-activated protein kinase 8	selected	1.9305	7.9105	0.0158
5601	MAPK9	mitogen-activated protein kinase 9	selected	2.0921	5.848	0.0055
5662	PSD	pleckstrin and Sec7 domain containing	selected	3.6182	5.0133	0.0042
5731	PTGER1	prostaglandin E receptor 1 (subtype EP1), 42kDa	selected	2.422	4.5789	0.0031
5795	PTPRJ	protein tyrosine phosphatase, receptor type, J	selected	5.5127	1	0
5819	PVRL2	poliovirus receptor-related 2 (herpesvirus entry mediator B)	selected	3.9161	2.1544	0
5865	RAB3B	RAB3B, member RAS oncogene family	selected	2.6695	8.2327	0.0177
5868	RAB5A	RAB5A, member RAS oncogene family	selected	2.9444	6.5421	0.0084
5874	RAB27B	RAB27B, member RAS oncogene family	selected	2.7304	14.0475	0.0897
5913	RAPSN	receptor-associated protein of the synapse	selected	2.3798	6.1358	0.0067
5922	RASA2	RAS p21 protein activator 2	selected	1.6807	10.385	0.0376
6098	ROS1	c-ros oncogene 1 , receptor tyrosine kinase	selected	3.402	2.8845	0.0004
6237	RRAS	related RAS viral (r-ras) oncogene homolog	selected	3.016	7.8297	0.0155
6324	SCN1B	sodium channel, voltage-gated, type I, beta	selected	1.7977	13.8208	0.0853
6404	SELPLG	selectin P ligand	selected	2.5718	5.0133	0.0042
6443	SGCB	sarcoglycan, beta (43kDa dystrophin-associated glycoprotein)	selected	2.8884	5.5178	0.0049
6853	SYN1	synapsin I	selected	2.4951	6.5108	0.0081
7100	TLR5	toll-like receptor 5	selected	2.5241	5.0397	0.0042
7104	TM4SF4	transmembrane 4 L six family member 4	selected	2.5496	5.9439	0.0058
7248	TSC1	tuberous sclerosis 1	selected	1.9426	6.3496	0.0075
7410	VAV2	vav 2 guanine nucleotide exchange factor	selected	2.0607	7.4889	0.0134
7429	VIL1	villin 1	selected	3.4433	8.3203	0.0181
7441	VPREB1	pre-B lymphocyte 1	selected	3.6635	7.8837	0.0158
7466	WFS1	Wolfram syndrome 1 (wolframin)	selected	2.6352	4.2727	0.0026
8407	TAGLN2	transgelin 2	selected	4.2178	3.7798	0.0015
8502	PKP4	plakophilin 4	selected	3.9412	2.7144	0.0003
8605	PLA2G4C	phospholipase A2, group IVC (cytosolic, calcium-independent)	selected	1.7178	9.9598	0.033
8671	SLC4A4	solute carrier family 4, sodium bicarbonate cotransporter, member 4	selected	2.3009	6.2145	0.0072
8698	S1PR4	sphingosine-1-phosphate receptor 4	selected	2.6081	3.6342	0.0012
8825	LIN7A	lin-7 homolog A (C. elegans)	selected	2.5138	8.3203	0.0181
8842	PROM1	prominin 1	selected	2.8123	3.7798	0.0015
9094	UNC119	unc-119 homolog (C. elegans)	selected	1.9135	6.8399	0.0094
9162	DGKI	diacylglycerol kinase, iota	selected	2.3423	8.5086	0.0196
9230	RAB11B	RAB11B, member RAS oncogene family	selected	2.1492	9.1577	0.0242
9312	KCNB2	potassium voltage-gated channel, Shab-related subfamily, member 2	selected	1.9109	5.0916	0.0043
9373	PLAA	phospholipase A2-activating protein	selected	2.6537	7.2748	0.0121
9381	OTOF	otoferlin	selected	3.7705	4.1602	0.0026
9495	AKAP5	A kinase (PRKA) anchor protein 5	selected	4.5596	5	0.0042
9902	MRC2	mannose receptor, C type 2	selected	2.7046	2.5198	0.0001
10006	ABI1	abl-interactor 1	selected	2.126	5.7989	0.0052
10083	USH1C	Usher syndrome 1C (autosomal recessive, severe)	selected	4.6002	3.1748	0.0007
10095	ARPC1B	actin related protein 2/3 complex, subunit 1B, 41kDa	selected	2.8313	2.7144	0.0003
10149	GPR64	G protein-coupled receptor 64	selected	1.6954	6.6494	0.0088
10395	DLC1	deleted in liver cancer 1	selected	3.1422	12.3856	0.064
10399	GNB2L1	guanine nucleotide binding protein (G protein), beta polypeptide 2-like 1	selected	1.9941	7.9581	0.0165
10567	RABAC1	Rab acceptor 1 (prenylated)	selected	3.9532	6.7679	0.0092
10670	RRAGA	Ras-related GTP binding A	selected	2.1414	3.9149	0.0021
10672	GNA13	guanine nucleotide binding protein (G protein), alpha 13	selected	2.6832	4.3089	0.0027
10776	ARPP19	cAMP-regulated phosphoprotein, 19kDa	selected	4.0196	2.4101	0.0001
10859	LILRB1	leukocyte immunoglobulin-like receptor, subfamily B (with TM and ITIM domains), member 1	selected	2.3347	10.0266	0.0343
10890	RAB10	RAB10, member RAS oncogene family	selected	2.2286	9.3217	0.026
10936	GPR75	G protein-coupled receptor 75	selected	1.5343	13.1559	0.0744
10966	RAB40B	RAB40B, member RAS oncogene family	selected	3.2192	1.8171	0
11086	ADAM29	ADAM metallopeptidase domain 29	selected	4.3852	1	0
11126	CD160	CD160 molecule	selected	3.0094	3.6593	0.0012
23370	ARHGEF18	Rho/Rac guanine nucleotide exchange factor (GEF) 18	selected	3.3362	5.1925	0.0045
23396	PIP5K1C	phosphatidylinositol-4-phosphate 5-kinase, type I, gamma	selected	3.8387	4.1602	0.0026
23415	KCNH4	potassium voltage-gated channel, subfamily H (eag-related), member 4	selected	4.8234	1	0
23500	DAAM2	dishevelled associated activator of morphogenesis 2	selected	5.1359	1.2599	0
23710	GABARAPL1	GABA(A) receptor-associated protein like 1	selected	3.5868	3.42	0.0012
25831	HECTD1	HECT domain containing 1	selected	2.3196	7.9581	0.0165
25999	CLIP3	CAP-GLY domain containing linker protein 3	selected	3.2098	3.9149	0.0021
26025	PCDHGA12	protocadherin gamma subfamily A, 12	selected	3.6493	3.9149	0.0021
26256	CABYR	calcium binding tyrosine-(Y)-phosphorylation regulated	selected	1.9784	6.3164	0.0075
29933	GPR132	G protein-coupled receptor 132	selected	2.4057	3.9149	0.0021
29988	SLC2A8	solute carrier family 2 (facilitated glucose transporter), member 8	selected	2.2382	10.6999	0.0411
51151	SLC45A2	solute carrier family 45, member 2	selected	2.297	4.4979	0.003
51735	RAPGEF6	Rap guanine nucleotide exchange factor (GEF) 6	selected	2.1422	5.4288	0.0049
54509	RHOF	ras homolog gene family, member F (in filopodia)	selected	3.9558	1.71	0
55437	STRADB	STE20-related kinase adaptor beta	selected	6.3446	3	0.0004
55611	OTUB1	OTU domain, ubiquitin aldehyde binding 1	selected	2.3161	7.2685	0.0121
55716	LMBR1L	limb region 1 homolog (mouse)-like	selected	3.9082	2.8845	0.0004
56155	TEX14	testis expressed 14	selected	5.4927	1.2599	0
57048	PLSCR3	phospholipid scramblase 3	selected	3.0558	4.1602	0.0026
57111	RAB25	RAB25, member RAS oncogene family	selected	4.0126	2.2894	0.0001
57699	CPNE5	copine V	selected	1.9765	10.9696	0.0445
58498	MYL7	myosin, light chain 7, regulatory	selected	5.0891	3.0366	0.0005
64108	RTP4	receptor (chemosensory) transporter protein 4	selected	2.2464	3.6342	0.0012
64284	RAB17	RAB17, member RAS oncogene family	selected	3.6055	2.6207	0.0002
64837	KLC2	kinesin light chain 2	selected	7.743	5.3133	0.0047
65125	WNK1	WNK lysine deficient protein kinase 1	selected	2.3873	6.9521	0.0098
80223	RAB11FIP1	RAB11 family interacting protein 1 (class I)	selected	3.6191	1.5874	0
83593	RASSF5	Ras association (RalGDS/AF-6) domain family member 5	selected	1.8648	8.1028	0.0169
83873	GPR61	G protein-coupled receptor 61	selected	3.098	4.4814	0.003
84033	OBSCN	obscurin, cytoskeletal calmodulin and titin-interacting RhoGEF	selected	3.48	4.1602	0.0026
90557	CCDC74A	coiled-coil domain containing 74A	selected	1.9319	10.4921	0.0388
114884	OSBPL10	oxysterol binding protein-like 10	selected	3.927	3.3019	0.0009
117583	PARD3B	par-3 partitioning defective 3 homolog B (C. elegans)	selected	1.7757	6.8683	0.0094
124220	ZG16B	zymogen granule protein 16 homolog B (rat)	selected	3.2019	2.0801	0
130399	ACVR1C	activin A receptor, type IC	selected	5.2776	4	0.0022
131601	TPRA1	transmembrane protein, adipocyte asscociated 1	selected	2.8293	3.684	0.0012
142684	RAB40A	RAB40A, member RAS oncogene family	selected	3.1004	1.5874	0
206426	MGC26597	phosphatidylinositol-4-phosphate 5-kinase, type I, pseudogene 1	selected	2.5167	4.7622	0.0036
222611	GPR111	G protein-coupled receptor 111	selected	2.4114	7.2685	0.0121
259249	MRGPRX1	MAS-related GPR, member X1	selected	1.9302	8.0825	0.0169
338557	GPR120	G protein-coupled receptor 120	selected	2.8445	3.6342	0.0012
445328	ARHGEF35	Rho guanine nucleotide exchange factor (GEF) 35	selected	2.4838	6.3164	0.0075
445582	POTEE	POTE ankyrin domain family, member E	selected	2.1956	10.3353	0.0373
1687	DFNA5	deafness, autosomal dominant 5	sensory perception of sound	2.9236	6.3164	0.0075
50832	TAS2R4	taste receptor, type 2, member 4	sensory transduction	1.7148	8.3107	0.018
50834	TAS2R1	taste receptor, type 2, member 1	sensory transduction	1.723	8.6177	0.0204
50835	TAS2R9	taste receptor, type 2, member 9	sensory transduction	1.6721	6.4633	0.0079
259287	TAS2R41	taste receptor, type 2, member 41	sensory transduction	2.8042	3.3019	0.0009
259294	TAS2R19	taste receptor, type 2, member 19	sensory transduction	1.5772	9.2832	0.0259
5275	SERPINB13	serpin peptidase inhibitor, clade B (ovalbumin), member 13	skin specific	3.8178	6.2996	0.0073
51314	TXNDC3	thioredoxin domain containing 3 (spermatozoa)	spermatogenesis	2.8826	2.8845	0.0004
60385	TSKS	testis-specific serine kinase substrate	spermatogenesis	3.4697	2.2894	0.0001
64799	IQCH	IQ motif containing H	spermatogenesis	3.4986	4.9324	0.0042
23519	ANP32D	acidic (leucine-rich) nuclear phosphoprotein 32 family, member D	transcription regulator	1.9012	8.6535	0.0206
54904	WHSC1L1	Wolf-Hirschhorn syndrome candidate 1-like 1	transcription regulator	5.0483	3.7798	0.0015
4736	RPL10A	ribosomal protein L10a	translation	3.2188	3.476	0.0012
6167	RPL37	ribosomal protein L37	translation	2.2904	4.3089	0.0027
6168	RPL37A	ribosomal protein L37a	translation	2.3486	5.0528	0.0042
6217	RPS16	ribosomal protein S16	translation	1.7446	12	0.0588
29904	EEF2K	eukaryotic elongation factor-2 kinase	translation	5.815	1.2599	0
6468	FBXW4	F-box and WD repeat domain containing 4	ubiquitination	2.5165	6.2573	0.0073
7317	UBA1	ubiquitin-like modifier activating enzyme 1	ubiquitination	2.3154	6.6943	0.0091
7334	UBE2N	ubiquitin-conjugating enzyme E2N (UBC13 homolog, yeast)	ubiquitination	1.908	3.9149	0.0021
7335	UBE2V1	ubiquitin-conjugating enzyme E2 variant 1	ubiquitination	3.7566	4.9324	0.0042
7375	USP4	ubiquitin specific peptidase 4 (proto-oncogene)	ubiquitination	2.4296	6.0822	0.0065
7874	USP7	ubiquitin specific peptidase 7 (herpes virus-associated)	ubiquitination	2.42	4.4814	0.003
9040	UBE2M	ubiquitin-conjugating enzyme E2M (UBC12 homolog, yeast)	ubiquitination	2.335	5.6462	0.0049
9246	UBE2L6	ubiquitin-conjugating enzyme E2L 6	ubiquitination	2.2909	3.476	0.0012
9978	RBX1	ring-box 1	ubiquitination	2.6041	3.6342	0.0012
23014	FBXO21	F-box protein 21	ubiquitination	3.3277	1.5874	0
27160	INGX	inhibitor of growth family, X-linked, pseudogene	unknown	2.2858	14.7361	0.1014
